# Supplementary material for: Unusual linkage patterns of ligands and their cognate receptors indicate a novel reason for non-random gene order in the human genome
Source: BMC Evol Biol. 2005 Nov 8;5:62. doi: 10.1186/1471-2148-5-62 (PMC1309615; doi:10.1186/1471-2148-5-62)
Supplement: Additional file 4 — Supplement 4: The results and analysis of randomizations, excluding randomizations controlling for breadth. The results sheet is split in two. The top half ("all genes") refers to analysis of the augmented ligand receptor data set, i.e. the one containing the two ligand-receptor pairs nominated by Cooper. The lower half excludes these two. In each, as detailed in the methods, two filtering methods were used to eliminate tandem duplicates: Blast alone (see Additional file 2) and blast plus close proximity of ligands, close proximity of receptors (see Additional file 1). Within each of these subdivisions two data sets were employed to determine where, in randomizations, a ligand and/or receptor might locate. In one case (lig/rec genes only), the positions of ligands and receptors were interchanged with ligands/receptors derived from the test set. In the second method, possible locations are anywhere in the genome where a gene, of any variety, resides ("all genes in genome"). Randomizations for each of the analysis in turn was performed either permitting a ligand or receptor to locate anywhere in the genome ("all genes") or anywhere on the same chromosome ("within chr"). Analysis was further performed on those ligand receptor sets in which at least one of the genes in the set was placentally expressed ("placental"). N is the number of genes in the test set, "sameChr", refers to the number of incidences of ligand receptor pairs on the same chromosome, "sameChrRand"", is the corresponding number for the randomizations. P_chr is the P value for the comparisons. <d> is the mean distance between ligands and receptors on the same chromosome (in kb) and <dRand> the corresponding number in the randomizations. P_d is the relevant P value. "Count[Nkb]", "countRand, P refer to the number of incidences in the real data set of ligand receptor pairs less than N kb apart, the number in the randomizations and the P value. This statistic is only relevant for the cases where randomizati [file 1471-2148-5-62-S4.xls]

## Sheet: DIPpairs_stats6
		radomisation	randomisation	expression	N	sameChr	sameChrRand	P_chr	<d>	<dRand>	P_d	count[50000kb]	countRand	P	count[20000kb]	countRand	P	count[10000kb]	countRand	P	count[5000kb]	countRand	P	count[2000kb]	countRand	P	count[1000kb]	countRand	P	count[500kb]	countRand	P	count[200kb]	countRand	P
all pairs
	Blast alone
		lig/rec genes only	all genes	any	363	34	20.52	0.0027	63218	55162	0.768	18	11.88	0.0524	12	6.85	0.0421	2	4.61	0.945	1	2.89	0.947	1	1.77	0.829	1	1.37	0.749	1	1.05	0.646	0	0.68	1
		lig/rec genes only	within chr.	any	363	-	-	-	63218	68093	0.256	18	16.45	0.35	12	8.75	0.139	2	3.47	0.928	1	1.97	0.887	1	1.24	0.758	1	0.49	0.336	1	0.06	0.0584	0	0	1
		lig/rec genes only	all genes	placental	321	30	18.21	0.0066	59928	55232	0.661	16	10.55	0.0704	10	6.07	0.0893	1	4.08	0.982	0	2.56	1	0	1.56	1	0	1.21	1	0	0.93	1	0	0.6	1
		lig/rec genes only	within chr.	placental	321	-	-	-	59928	64424	0.293	16	14.97	0.422	10	7.6	0.203	1	2.84	0.987	0	1.38	1	0	1.14	1	0	0.52	1	0	0	1	0	0	1
		all genes in genome	all genes	any	363	34	18.83	0.0017	63218	56097	0.734	18	10.47	0.0226	12	5.35	0.01	2	3.15	0.817	1	1.83	0.841	1	0.88	0.588	1	0.5	0.393	1	0.28	0.243	0	0.12	1
		all genes in genome	within chr.	any	363	-	-	-	63218	68165	0.253	18	16.42	0.341	12	8.74	0.139	2	3.44	0.925	1	1.94	0.878	1	1.22	0.748	1	0.48	0.332	1	0.06	0.0622	0	0	1
		all genes in genome	all genes	placental	321	30	16.59	0.0027	59928	56412	0.627	16	9.21	0.0272	10	4.68	0.0212	1	2.77	0.938	0	1.6	1	0	0.77	1	0	0.43	1	0	0.24	1	0	0.1	1
		all genes in genome	within chr.	placental	321	-	-	-	59928	64254	0.307	16	15.03	0.436	10	7.64	0.209	1	2.83	0.986	0	1.37	1	0	1.12	1	0	0.52	1	0	0	1	0	0	1
	Blast and clusters
		lig/rec genes only	all genes	any	267	25	14.36	0.005	63466	58592	0.657	13	7.62	0.0442	7	4.11	0.12	2	2.48	0.711	1	1.36	0.748	1	0.62	0.467	1	0.43	0.351	1	0.29	0.258	0	0.13	1
		lig/rec genes only	within chr.	any	267	-	-	-	63466	66167	0.334	13	11.98	0.373	7	6.16	0.4	2	3.16	0.914	1	1.6	0.851	1	0.94	0.669	1	0.16	0.152	1	0.08	0.0842	0	0	1
		lig/rec genes only	all genes	placental	242	22	12.98	0.0108	63808	58516	0.658	11	6.91	0.0866	5	3.75	0.323	1	2.26	0.899	0	1.24	1	0	0.57	1	0	0.39	1	0	0.27	1	0	0.11	1
		lig/rec genes only	within chr.	placental	242	-	-	-	63808	67898	0.247	11	9.98	0.369	5	4.64	0.559	1	2.37	0.979	0	0.89	1	0	0.89	1	0	0.11	1	0	0	1	0	0	1
		all genes in genome	all genes	any	267	25	13.88	0.0051	63466	56165	0.709	13	7.72	0.0514	7	3.92	0.108	2	2.31	0.666	1	1.35	0.74	1	0.65	0.482	1	0.37	0.312	1	0.2	0.184	0	0.09	1
		all genes in genome	within chr.	any	267	-	-	-	63466	66103	0.335	13	12	0.385	7	6.18	0.409	2	3.16	0.917	1	1.59	0.855	1	0.94	0.67	1	0.16	0.152	1	0.09	0.087	0	0	1
		all genes in genome	all genes	placental	242	22	12.5	0.0089	63808	56093	0.714	11	6.95	0.0933	5	3.56	0.285	1	2.12	0.877	0	1.2	1	0	0.58	1	0	0.33	1	0	0.18	1	0	0.08	1
		all genes in genome	within chr.	placental	242	-	-	-	63808	67695	0.259	11	10.03	0.373	5	4.66	0.562	1	2.38	0.98	0	0.89	1	0	0.89	1	0	0.11	1	0	0	1	0	0	1
excluding the 2 pairs from Haig:		from Cooper
	Blast Alone
		lig/rec genes only	all genes	any	361	32	20.23	0.0081	64003	54848	0.794	17	11.71	0.0838	12	6.79	0.0428	2	4.55	0.94	1	2.85	0.944	1	1.79	0.836	1	1.4	0.753	1	1.06	0.655	0	0.69	1
		lig/rec genes only	within chr.	any	361	-	-	-	64003	68169	0.298	17	15.41	0.346	12	8.8	0.141	2	3.5	0.931	1	1.99	0.887	1	1.22	0.756	1	0.47	0.334	1	0.07	0.0691	0	0	1
		lig/rec genes only	all genes	placental	319	28	17.95	0.0168	60590	54780	0.694	15	10.41	0.109	10	6.04	0.0942	1	4.01	0.981	0	2.48	1	0	1.57	1	0	1.22	1	0	0.93	1	0	0.61	1
		lig/rec genes only	within chr.	placental	319	-	-	-	60590	64806	0.316	15	13.85	0.411	10	7.57	0.201	1	2.82	0.985	0	1.37	1	0	1.13	1	0	0.5	1	0	0	1	0	0	1
		all genes in genome	all genes	any	361	32	18.79	0.0046	64003	56303	0.748	17	10.43	0.0378	12	5.34	0.0095	2	3.15	0.82	1	1.82	0.837	1	0.88	0.586	1	0.5	0.39	1	0.28	0.241	0	0.12	1
		all genes in genome	within chr.	any	361	-	-	-	64003	68304	0.295	17	15.39	0.347	12	8.8	0.134	2	3.51	0.933	1	2	0.895	1	1.24	0.765	1	0.49	0.343	1	0.07	0.0669	0	0	1
		all genes in genome	all genes	placental	319	28	16.58	0.0061	60590	56173	0.654	15	9.23	0.0477	10	4.69	0.0205	1	2.78	0.939	0	1.6	1	0	0.77	1	0	0.44	1	0	0.25	1	0	0.11	1
		all genes in genome	within chr.	placental	319	-	-	-	60590	64959	0.303	15	13.81	0.4	10	7.56	0.2	1	2.78	0.984	0	1.33	1	0	1.11	1	0	0.5	1	0	0	1	0	0	1
	Blast and clusters
		lig/rec genes only	all genes	any	265	23	14.07	0.0163	64579	58240	0.696	12	7.46	0.0702	7	4.08	0.119	2	2.43	0.695	1	1.3	0.728	1	0.65	0.478	1	0.45	0.367	1	0.31	0.264	0	0.14	1
		lig/rec genes only	within chr.	any	265	-	-	-	64579	66140	0.406	12	10.99	0.374	7	6.22	0.423	2	3.18	0.917	1	1.61	0.857	1	0.94	0.664	1	0.16	0.151	1	0.09	0.0904	0	0	1
		lig/rec genes only	all genes	placental	240	20	12.73	0.0359	65122	58284	0.698	10	6.73	0.142	5	3.69	0.311	1	2.19	0.89	0	1.18	1	0	0.57	1	0	0.39	1	0	0.26	1	0	0.11	1
		lig/rec genes only	within chr.	placental	240	-	-	-	65122	68806	0.281	10	8.84	0.326	5	4.65	0.557	1	2.36	0.978	0	0.88	1	0	0.88	1	0	0.11	1	0	0	1	0	0	1
		all_genes_expr_tdallNR.tab	all genes	any	265	23	13.71	0.0151	64579	56344	0.733	12	7.62	0.085	7	3.89	0.101	2	2.32	0.67	1	1.34	0.731	1	0.65	0.476	1	0.37	0.307	1	0.21	0.186	0	0.09	1
		all_genes_expr_tdallNR.tab	within chr.	any	265	-	-	-	64579	66245	0.398	12	10.94	0.363	7	6.2	0.413	2	3.18	0.927	1	1.62	0.864	1	0.94	0.672	1	0.17	0.163	1	0.09	0.095	0	0	1
		all_genes_expr_tdallNR.tab	all genes	placental	240	20	12.51	0.0298	65122	56353	0.735	10	6.93	0.161	5	3.53	0.28	1	2.09	0.873	0	1.21	1	0	0.58	1	0	0.34	1	0	0.19	1	0	0.08	1
		all_genes_expr_tdallNR.tab	within chr.	placental	240	-	-	-	65122	68742	0.295	10	8.87	0.334	5	4.65	0.559	1	2.37	0.979	0	0.9	1	0	0.9	1	0	0.11	1	0	0	1	0	0	1
