# Supplementary material for: Unusual linkage patterns of ligands and their cognate receptors indicate a novel reason for non-random gene order in the human genome
Source: BMC Evol Biol. 2005 Nov 8;5:62. doi: 10.1186/1471-2148-5-62 (PMC1309615; doi:10.1186/1471-2148-5-62)
Supplement: Additional file 5 — Supplement 5: This supplement details the analysis (without control for breadth of expression) in the mouse data sets. [file 1471-2148-5-62-S5.xls]

## Sheet: Sheet1
positions for randomisation	data file	randomisation	expression	N	sameChr	sameChrRand	P_chr	<d>	<dRand>	P_d	count[50000kb]	countRand	P	count[20000kb]	countRand	P	count[10000kb]	countRand	P	count[5000kb]	countRand	P	count[2000kb]	countRand	P	count[1000kb]	countRand	P	count[500kb]	countRand	P	count[200kb]	countRand	P
ligand/receptors only	Blast alone	all genes	any	345	19	20.35	0.654	57319	45563	0.912	8	12.18	0.909	7	6.65	0.513	2	3.97	0.894	1	2.68	0.937	1	1.55	0.781	1	1.21	0.696	1	0.91	0.584	1	0.66	0.475
ligand/receptors only	Blast alone	within chr.	any	345	-	-	-	57319	56817	0.514	8	9.25	0.789	7	6.51	0.501	2	3.17	0.9	1	0.98	0.709	1	0.06	0.0609	1	0.06	0.0609	1	0.06	0.0609	1	0.06	0.0609
ligand/receptors only	Blast alone	all genes	placental	221	13	12.92	0.525	54635	45300	0.807	6	7.82	0.797	6	4.18	0.234	1	2.45	0.91	0	1.63	1	0	0.93	1	0	0.71	1	0	0.55	1	0	0.42	1
ligand/receptors only	Blast alone	within chr.	placental	221	-	-	-	54635	50648	0.753	6	7.41	0.987	6	6.69	0.914	1	2.71	1	0	1.21	1	0	0	1	0	0	1	0	0	1	0	0	1
all genes	Blast alone	all genes	any	345	19	19.38	0.565	57319	43400	0.937	8	12.33	0.921	7	6.25	0.433	2	3.52	0.868	1	2.05	0.863	1	1.05	0.645	1	0.59	0.441	1	0.33	0.278	1	0.14	0.138
all genes	Blast alone	within chr.	any	345	-	-	-	57319	56652	0.531	8	9.24	0.812	7	6.58	0.52	2	3.25	0.92	1	1	0.715	1	0.07	0.0679	1	0.07	0.0679	1	0.07	0.0679	1	0.07	0.0679
all genes	Blast alone	all genes	placental	221	13	12.47	0.474	54635	43453	0.838	6	7.93	0.795	6	4	0.217	1	2.26	0.898	0	1.34	1	0	0.68	1	0	0.4	1	0	0.21	1	0	0.09	1
all genes	Blast alone	within chr.	placental	221	-	-	-	54635	50945	0.742	6	7.37	0.982	6	6.68	0.9	1	2.65	1	0	1.19	1	0	0	1	0	0	1	0	0	1	0	0	1
ligand/receptors only	Blast, distance in human and mouse	all genes	any	260	16	14.71	0.405	61139	47947	0.912	6	8.28	0.835	6	4.27	0.257	2	2.46	0.703	1	1.41	0.754	1	0.63	0.484	1	0.41	0.35	1	0.29	0.257	1	0.16	0.148
ligand/receptors only	Blast, distance in human and mouse	within chr.	any	260	-	-	-	61139	56472	0.696	6	7.62	0.897	6	5.73	0.546	2	2.91	0.855	1	0.49	0.427	1	0.06	0.0589	1	0.06	0.0589	1	0.06	0.0589	1	0.06	0.0589
ligand/receptors only	Blast, distance in human and mouse	all genes	placental	172	11	9.56	0.355	57458	48666	0.787	5	5.32	0.605	5	2.72	0.141	1	1.54	0.784	0	0.86	1	0	0.38	1	0	0.26	1	0	0.18	1	0	0.11	1
ligand/receptors only	Blast, distance in human and mouse	within chr.	placental	172	-	-	-	57458	56308	0.609	5	5.68	0.928	5	5.51	0.909	1	1.82	1	0	0.66	1	0	0	1	0	0	1	0	0	1	0	0	1
all genes	Blast, distance in human and mouse	all genes	any	260	16	14.55	0.398	61139	43579	0.955	6	9.23	0.901	6	4.74	0.322	2	2.73	0.763	1	1.6	0.787	1	0.79	0.54	1	0.42	0.346	1	0.24	0.207	1	0.1	0.0939
all genes	Blast, distance in human and mouse	within chr.	any	260	-	-	-	61139	56722	0.685	6	7.63	0.896	6	5.8	0.592	2	3	0.871	1	0.54	0.462	1	0.07	0.0699	1	0.07	0.0699	1	0.07	0.0699	1	0.07	0.0699
all genes	Blast, distance in human and mouse	all genes	placental	172	11	9.6	0.376	57458	42759	0.878	5	6.08	0.732	5	3.18	0.221	1	1.79	0.834	0	1.07	1	0	0.53	1	0	0.3	1	0	0.17	1	0	0.07	1
all genes	Blast, distance in human and mouse	within chr.	placental	172	-	-	-	57458	56412	0.591	5	5.66	0.924	5	5.5	0.911	1	1.85	1	0	0.68	1	0	0	1	0	0	1	0	0	1	0	0	1
ligand/receptors only	Blast, distance in human	all genes	any	258	16	14.27	0.367	61139	49039	0.887	6	7.88	0.799	6	3.93	0.197	2	2.26	0.664	1	1.24	0.724	1	0.62	0.475	1	0.42	0.361	1	0.29	0.26	1	0.15	0.139
ligand/receptors only	Blast, distance in human	within chr.	any	258	-	-	-	61139	56249	0.712	6	7.6	0.895	6	6.22	0.721	2	3.48	0.961	1	0.55	0.465	1	0.09	0.0879	1	0.09	0.0879	1	0.09	0.0879	1	0.09	0.0879
ligand/receptors only	Blast, distance in human	all genes	placental	173	11	9.51	0.34	57458	48570	0.774	5	5.24	0.61	5	2.65	0.126	1	1.56	0.788	0	0.85	1	0	0.44	1	0	0.29	1	0	0.19	1	0	0.09	1
ligand/receptors only	Blast, distance in human	within chr.	placental	173	-	-	-	57458	56539	0.6	5	5.59	0.915	5	5.46	0.898	1	1.79	1	0	0.64	1	0	0	1	0	0	1	0	0	1	0	0	1
all genes	Blast, distance in human	all genes	any	258	16	14.52	0.386	61139	43588	0.955	6	9.19	0.903	6	4.74	0.329	2	2.63	0.727	1	1.56	0.792	1	0.8	0.557	1	0.47	0.371	1	0.24	0.218	1	0.1	0.0969
all genes	Blast, distance in human	within chr.	any	258	-	-	-	61139	55731	0.72	6	7.67	0.903	6	6.27	0.711	2	3.51	0.965	1	0.56	0.494	1	0.09	0.0859	1	0.09	0.0859	1	0.09	0.0859	1	0.09	0.0859
all genes	Blast, distance in human	all genes	placental	173	11	9.71	0.371	57458	43616	0.868	5	6.18	0.726	5	3.17	0.227	1	1.81	0.838	0	1.07	1	0	0.56	1	0	0.32	1	0	0.19	1	0	0.07	1
all genes	Blast, distance in human	within chr.	placental	173	-	-	-	57458	56742	0.571	5	5.6	0.913	5	5.45	0.89	1	1.79	1	0	0.64	1	0	0	1	0	0	1	0	0	1	0	0	1
