# Supplementary material for: Unusual linkage patterns of ligands and their cognate receptors indicate a novel reason for non-random gene order in the human genome
Source: BMC Evol Biol. 2005 Nov 8;5:62. doi: 10.1186/1471-2148-5-62 (PMC1309615; doi:10.1186/1471-2148-5-62)
Supplement: Additional file 6 — Supplement 6: This supplement details the analysis with control for breadth of expression in the mouse. [file 1471-2148-5-62-S6.xls]

positions for randomisation	data file	randomisation	N	sameChr	sameChrRand	P_chr	<d>	<dRand>	P_d	count[50000kb]	countRand	P	count[20000kb]	countRand	P	count[10000kb]	countRand	P	count[5000kb]	countRand	P	count[2000kb]	countRand	P	count[1000kb]	countRand	P	count[500kb]	countRand	P	count[200kb]	countRand	P
all genes	Blast alone	all genes within breadth class size=1	320	19	17.71	0.431	57319	43846	0.941	8	11.26	0.862	7	5.87	0.378	2	3.3	0.84	1	1.93	0.86	1	0.99	0.623	1	0.57	0.427	1	0.31	0.258	1	0.12	0.117
all genes	"Blast, position in mouse and human"	all genes within breadth class size=1	239	16	13.12	0.229	61139	43691	0.954	6	8.27	0.834	6	4.37	0.268	2	2.52	0.729	1	1.48	0.786	1	0.69	0.51	1	0.4	0.329	1	0.21	0.19	1	0.11	0.102
all genes	"Blast, position in human"	all genes within breadth class size=1	238	16	13.1	0.244	61139	44347	0.926	6	8.28	0.812	6	4.24	0.261	2	2.4	0.678	1	1.4	0.741	1	0.71	0.505	1	0.39	0.334	1	0.21	0.192	1	0.09	0.0869
all genes	Blast alone	all genes within breadth class size=5	320	19	17.46	0.39	57319	43351	0.933	8	11.18	0.879	7	5.82	0.374	2	3.3	0.839	1	1.89	0.851	1	1	0.638	1	0.58	0.443	1	0.31	0.261	1	0.15	0.135
all genes	"Blast, position in mouse and human"	all genes within breadth class size=5	239	16	13.06	0.24	61139	43340	0.944	6	8.36	0.843	6	4.28	0.252	2	2.44	0.712	1	1.36	0.741	1	0.66	0.481	1	0.38	0.315	1	0.21	0.198	1	0.1	0.0979
all genes	"Blast, position in human"	all genes within breadth class size=5	238	16	13.25	0.242	61139	43762	0.95	6	8.4	0.842	6	4.36	0.269	2	2.48	0.713	1	1.41	0.74	1	0.71	0.501	1	0.41	0.332	1	0.23	0.209	1	0.11	0.107
