# Supplementary material for: Unusual linkage patterns of ligands and their cognate receptors indicate a novel reason for non-random gene order in the human genome
Source: BMC Evol Biol. 2005 Nov 8;5:62. doi: 10.1186/1471-2148-5-62 (PMC1309615; doi:10.1186/1471-2148-5-62)
Supplement: Additional file 1 — Supplement 1. The data set of ligand receptor pairs after purging of tandem duplicates by Blast score and by purging of ligands within 1 Mb of each other and receptors within 1 MB of each other. Unigene_id is the Unigene reference number. Entrez_id is the Entrez/LocusLink number. Chr is the chromosome on which the gene is found. Cytog is the cytogenetic location of the gene. Genbank_chr_file is the relevant accession number of the whole chromosome GenBank file. From, to, midpos are the ends of the gene and the middle position of the gene in base pairs, these referring to the locations in the NC files. Number of tissues is a count of the number of entries in cDNA source entry in the Unigene page. Placental: 1 means placentally expressed, 0 means no evidence for placental expression. GI: GI number. RefSeq: the ReqSeq Genbank number [file 1471-2148-5-62-S1.xls]

Unigene_id	Unigene_name	Entrez_name	Entrez_id	Chr	Cytog	Genbank_chr_file	from	to	midpos	Num_of_tissues	placental	GI	refseq
169228	DLK1	DLK1	8788	14	14q32	NC_000014	100263006	100271213	100267110	15	1	34147651	NM_003836
311559	NOTCH1	NOTCH1	4851	9	9q34.3	NC_000009	136664734	136716075	136690405	28	1	27894367	NM_017617
434872	NOTCH2	NOTCH2	4853	1	1p13-p11	NC_000001	120166220	120324318	120245269	33	1	24041034	NM_024408
8546	NOTCH3	NOTCH3	4854	19	19p13.2-p13.1	NC_000019	15131444	15172792	15152118	26	1	4557798	NM_000435
436100	NOTCH4	NOTCH4	4855	6	6p21.3	NC_000006	32270599	32299822	32285211	18	1	27894369	NM_004557

409202	JAG1	JAG1	182	20	20p12.1-p11.23	NC_000020	10566334	10602590	10584462	29	1	4557678	NM_000214
311559	NOTCH1	NOTCH1	4851	9	9q34.3	NC_000009	136664734	136716075	136690405	28	1	27894367	NM_017617
434872	NOTCH2	NOTCH2	4853	1	1p13-p11	NC_000001	120166220	120324318	120245269	33	1	24041034	NM_024408
8546	NOTCH3	NOTCH3	4854	19	19p13.2-p13.1	NC_000019	15131444	15172792	15152118	26	1	4557798	NM_000435
436100	NOTCH4	NOTCH4	4855	6	6p21.3	NC_000006	32270599	32299822	32285211	18	1	27894369	NM_004557

433445	JAG2	JAG2	3714	14	14q32	NC_000014	104679121	104706206	104692664	22	1	21704276	NM_002226
311559	NOTCH1	NOTCH1	4851	9	9q34.3	NC_000009	136664734	136716075	136690405	28	1	27894367	NM_017617
434872	NOTCH2	NOTCH2	4853	1	1p13-p11	NC_000001	120166220	120324318	120245269	33	1	24041034	NM_024408
8546	NOTCH3	NOTCH3	4854	19	19p13.2-p13.1	NC_000019	15131444	15172792	15152118	26	1	4557798	NM_000435
436100	NOTCH4	NOTCH4	4855	6	6p21.3	NC_000006	32270599	32299822	32285211	18	1	27894369	NM_004557

368657	DLL1	DLL1	28514	6	6q27	NC_000006	170508933	170517103	170513018	13	1	10518496	NM_005618
311559	NOTCH1	NOTCH1	4851	9	9q34.3	NC_000009	136664734	136716075	136690405	28	1	27894367	NM_017617
434872	NOTCH2	NOTCH2	4853	1	1p13-p11	NC_000001	120166220	120324318	120245269	33	1	24041034	NM_024408
8546	NOTCH3	NOTCH3	4854	19	19p13.2-p13.1	NC_000019	15131444	15172792	15152118	26	1	4557798	NM_000435
436100	NOTCH4	NOTCH4	4855	6	6p21.3	NC_000006	32270599	32299822	32285211	18	1	27894369	NM_004557

127792	DLL3	DLL3	10683	19	19q13	NC_000019	44681427	44690949	44686188	11	0	45243550	NM_016941
311559	NOTCH1	NOTCH1	4851	9	9q34.3	NC_000009	136664734	136716075	136690405	28	1	27894367	NM_017617
434872	NOTCH2	NOTCH2	4853	1	1p13-p11	NC_000001	120166220	120324318	120245269	33	1	24041034	NM_024408
8546	NOTCH3	NOTCH3	4854	19	19p13.2-p13.1	NC_000019	15131444	15172792	15152118	26	1	4557798	NM_000435
436100	NOTCH4	NOTCH4	4855	6	6p21.3	NC_000006	32270599	32299822	32285211	18	1	27894369	NM_004557

458302	DLL4	DLL4	54567	15	15q14	NC_000015	39008839	39018529	39013684	12	1	31881762	NM_019074
311559	NOTCH1	NOTCH1	4851	9	9q34.3	NC_000009	136664734	136716075	136690405	28	1	27894367	NM_017617
434872	NOTCH2	NOTCH2	4853	1	1p13-p11	NC_000001	120166220	120324318	120245269	33	1	24041034	NM_024408
8546	NOTCH3	NOTCH3	4854	19	19p13.2-p13.1	NC_000019	15131444	15172792	15152118	26	1	4557798	NM_000435
436100	NOTCH4	NOTCH4	4855	6	6p21.3	NC_000006	32270599	32299822	32285211	18	1	27894369	NM_004557

449913	EFNA4	EFNA4	1945	1	1q21-q22	NC_000001	151849286	151855102	151852194	19	1	33359684	NM_005227
521258	EPHA1	EPHA1	2041	7	7q34	NC_000007	142605042	142622822	142613932	14	0	32967308	NM_005232
123642	EPHA3	EPHA3	2042	3	3p11.2	NC_000003	89239364	89613974	89426669	20	1	32967312	NM_005233
244624	EPHA4	EPHA4	2043	2	2q36.1	NC_000002	222108254	222262515	222185385	23	0	45439363	NM_004438
385945	EPHA5	EPHA5	2044	4	4q13.1	NC_000004	66018412	66364275	66191344	24	1	32967316	NM_004439
73962	EPHA7	EPHA7	2045	6	6q16.1	NC_000006	94007862	94185993	94096928	17	0	32967320	NM_004440
283613	EPHA8	EPHA8	2046	1	1p36.12	NC_000001	22635323	22675393	22655358	6	0	18201903	NM_020526

128518	EFNA5	EFNA5	1946	5	5q21	NC_000005	106744250	107034495	106889373	23	1	4503486	NM_001962
521258	EPHA1	EPHA1	2041	7	7q34	NC_000007	142605042	142622822	142613932	14	0	32967308	NM_005232
123642	EPHA3	EPHA3	2042	3	3p11.2	NC_000003	89239364	89613974	89426669	20	1	32967312	NM_005233
244624	EPHA4	EPHA4	2043	2	2q36.1	NC_000002	222108254	222262515	222185385	23	0	45439363	NM_004438
385945	EPHA5	EPHA5	2044	4	4q13.1	NC_000004	66018412	66364275	66191344	24	1	32967316	NM_004439
73962	EPHA7	EPHA7	2045	6	6q16.1	NC_000006	94007862	94185993	94096928	17	0	32967320	NM_004440
283613	EPHA8	EPHA8	2046	1	1p36.12	NC_000001	22635323	22675393	22655358	6	0	18201903	NM_020526

144700	EFNB1	EFNB1	1947	X	Xq12	NC_000023	67831852	67845024	67838438	27	1	31317225	NM_004429
125124	EPHB2	EPHB2	2048	1	1p36.1-p35	NC_000001	22782764	22987098	22884931	23	1	24797104	NM_004442
244624	EPHA4	EPHA4	2043	2	2q36.1	NC_000002	222108254	222262515	222185385	23	0	45439363	NM_004438
2913	EPHB3	EPHB3	2049	3	3q21-qter	NC_000003	185762289	185782898	185772594	24	1	33598961	NM_004443
380089	EPHB6	EPHB6	2051	7	7q33-q35	NC_000007	142069660	142085684	142077672	22	1	4758291	NM_004445

30942	EFNB2	EFNB2	1948	13	13q33	NC_000013	105940099	105985338	105962719	28	1	33359689	NM_004093
125124	EPHB2	EPHB2	2048	1	1p36.1-p35	NC_000001	22782764	22987098	22884931	23	1	24797104	NM_004442
244624	EPHA4	EPHA4	2043	2	2q36.1	NC_000002	222108254	222262515	222185385	23	0	45439363	NM_004438
2913	EPHB3	EPHB3	2049	3	3q21-qter	NC_000003	185762289	185782898	185772594	24	1	33598961	NM_004443
380089	EPHB6	EPHB6	2051	7	7q33-q35	NC_000007	142069660	142085684	142077672	22	1	4758291	NM_004445

177136	TNFSF8	TNFSF8	944	9	9q33	NC_000009	114744678	114772324	114758501	11	0	24119162	NM_001244
1314	TNFRSF8	TNFRSF8	943	1	1p36	NC_000001	12057700	12138530	12098115	6	0	23510432	NM_001243

376208	LTB	LTB	4050	6	6p21.3	NC_000006	31656314	31658181	31657248	11	1	4505034	NM_002341
1116	LTBR	LTBR	4055	12	12p13	NC_000012	6363618	6370995	6367307	26	1	4505038	NM_002342

652	TNFSF5	TNFSF5	959	X	Xq26	NC_000023	135455889	135468069	135461979	1	0	4557432	NM_000074
504816	TNFRSF5	TNFRSF5	958	20	20q12-q13.2	NC_000020	44180313	44191339	44185826	22	1	23312369	NM_001250

387871	TNFSF10	TNFSF10	8743	3	3q26	NC_000003	173706167	173723971	173715069	24	1	23510439	NM_003810
129844	TNFRSF10D	TNFRSF10D	8793	8	8p21	NC_000008	23049051	23077485	23063268	22	1	42544227	NM_003840
81791	TNFRSF11B	TNFRSF11B	4982	8	8q24	NC_000008	120004978	120033492	120019235	21	1	22547122	NM_002546

333791	TNFSF11	TNFSF11	8600	13	13q14	NC_000013	42043795	42080148	42061972	5	0	14790148	NM_003701
204044	TNFRSF11A	TNFRSF11A	8792	18	18q22.1	NC_000018	58143528	58204484	58174006	14	0	22547111	NM_003839
81791	TNFRSF11B	TNFRSF11B	4982	8	8q24	NC_000008	120004978	120033492	120019235	21	1	22547122	NM_002546

129708	TNFSF14	TNFSF14	8740	19	19p13.3	NC_000019	6615568	6621599	6618584	3	0	25952143	NM_003807
279899	TNFRSF14	TNFRSF14	8764	1	1p36.3-p36.2	NC_000001	2521455	2528915	2525185	26	1	23200040	NM_003820
434878	TNFRSF6B	TNFRSF6B	8771	20	20q13.3	NC_000020	61796732	61800481	61798607	28	1	14790166	NM_003823
1116	LTBR	LTBR	4055	12	12p13	NC_000012	6363618	6370995	6367307	26	1	4505038	NM_002342

248197	TNFSF18	TNFSF18	8995	1	1q23	NC_000001	169742108	169751713	169746911	2	0	40354198	NM_005092
212680	TNFRSF18	TNFRSF18	8784	1	1p36.3	NC_000001	1178812	1182012	1180412	11	0	23238190	NM_004195

521649	IL7	IL7	3574	8	8q12-q13	NC_000008	79807561	79880313	79843937	17	1	28610152	NM_000880
362807	IL7R	IL7R	3575	5	5p13	NC_000005	35892748	35912681	35902715	21	0	28610150	NM_002185
84	IL2RG	IL2RG	3561	X	Xq13.1	NC_000023	70110280	70114424	70112352	21	1	4557881	NM_000206

960	IL9	IL9	3578	5	5q31.1	NC_000005	135255834	135259415	135257625	1	0	10834979	NM_000590
406228	IL9R	IL9R	3581	"X, chromosome: Y"	Xq28 and Yq12	NC_000023	154790950	154804186	154797568	1	0	29171681	NM_002186
84	IL2RG	IL2RG	3561	X	Xq13.1	NC_000023	70110280	70114424	70112352	21	1	4557881	NM_000206

528402	IL15	IL15	3600	4	4q31	NC_000004	142915359	143012217	142963788	16	1	26787979	NM_000585
12503	IL15RA	IL15RA	3601	10	10p15-p14	NC_000010	6034340	6060148	6047244	18	1	26787980	NM_002189
75596	IL2RB	IL2RB	3560	22	22q13; 22q13.1	NC_000022	35846382	35870462	35858422	19	1	23238195	NM_000878
84	IL2RG	IL2RG	3561	X	Xq13.1	NC_000023	70110280	70114424	70112352	21	1	4557881	NM_000206

1349	CSF2	CSF2	1437	5	5q31.1	NC_000005	131437384	131439758	131438571	5	0	27437029	NM_000758
520937	CSF2RA	CSF2RA	1438	"X, chromosome: Y"	Xp22.32 and Yp11.3	NC_000023	1355173	1396299	1375736	17	1	27437028	NM_006140
285401	CSF2RB	CSF2RB	1439	22	22q13.1	NC_000022	35642722	35659318	35651020	14	1	4559407	NM_000395

856	IFNG	IFNG	3458	12	12q14	NC_000012	66834816	66839770	66837293	5	0	10835170	NM_000619
180866	IFNGR1	IFNGR1	3459	6	6q23-q24	NC_000006	137560315	137582200	137571258	28	1	4557879	NM_000416
409200	IFNGR2	IFNGR2	3460	21	21q22.11	NC_000021	33697072	33731696	33714384	31	1	47419933	NM_005534

193717	IL10	IL10	3586	1	1q31-q32	NC_000001	203329343	203334234	203331789	3	0	24430216	NM_000572
504035	IL10RA	IL10RA	3587	11	11q23	NC_000011	117362319	117377404	117369862	19	1	24430213	NM_001558
418291	IL10RB	IL10RB	3588	21	21q22.1-q22.2; 21q22.11	NC_000021	33560542	33591390	33575966	31	1	24430214	NM_000628

41724	IL17	IL17	3605	6	6p12	NC_000006	52159144	52163395	52161270	1	0	27477085	NM_002190
129751	IL17R	IL17R	23765	22	22q11.1	NC_000022	15940412	15965959	15953186	21	1	23238207	NM_014339

170359	IL16	IL16	3603	15	15q26.3	NC_000015	79262255	79392157	79327206	26	1	27262654	NM_004513
17483	CD4	CD4	920	12	12pter-p12	NC_000012	6769005	6800235	6784620	23	1	21314613	NM_000616

673	IL12A	IL12A	3592	3	3p12-q13.2	NC_000003	161189331	161196508	161192920	4	0	24430218	NM_000882
223894	IL12RB1	IL12RB1	3594	19	19p13.1	NC_000019	18031704	18058697	18045201	10	0	5031784	NM_005535
413608	IL12RB2	IL12RB2	3595	1	1p31.3-p31.2	NC_000001	67485068	67574604	67529836	6	0	24497441	NM_001559

674	IL12B	IL12B	3593	5	5q31.1-q33.1	NC_000005	158674369	158690059	158682214	1	0	24497437	NM_002187
223894	IL12RB1	IL12RB1	3594	19	19p13.1	NC_000019	18031704	18058697	18045201	10	0	5031784	NM_005535
413608	IL12RB2	IL12RB2	3595	1	1p31.3-p31.2	NC_000001	67485068	67574604	67529836	6	0	24497441	NM_001559

93177	IFNB1	IFNB1	3456	9	9p21	NC_000009	21067112	21067868	21067490	0	0	50593016	NM_002176
86958	IFNAR2	IFNAR2	3455	21	21q22.1; 21q22.11	NC_000021	33524101	33558697	33541399	27	1	46488933	NM_000874

81134	IL1RN	IL1RN	3557	2	2q14.2	NC_000002	113591701	113607824	113599763	23	1	27894315	NM_000577
25333	IL1R2	IL1R2	7850	2	2q12-q22	NC_000002	102066824	102103403	102085114	20	1	27894332	NM_004633

83077	IL18	IL18	3606	11	11q22.2-q22.3	NC_000011	111519186	111540050	111529618	20	1	27502389	NM_001562
158315	IL18RAP	IL18RAP	8807	2	2p24.3-p24.1	NC_000002	102493772	102527543	102510658	9	0	27477087	NM_003853

308053	IGF1	IGF1	3479	12	12q22-q23	NC_000012	101292144	101376791	101334468	24	1	19923111	NM_000618
239176	IGF1R	IGF1R	3480	15	15q26.3	NC_000015	97010288	97319034	97164661	30	1	11068002	NM_000875

89832	INS	INS	3630	11	11p15.5	NC_000011	2137585	2139000	2138293	6	0	4557670	NM_000207
438669	INSR	INSR	3643	19	19p13.3-p13.2	NC_000019	7067638	7245011	7156325	30	1	4557883	NM_000208

396530	HGF	HGF	3082	7	7q21.1	NC_000007	80976096	81044003	81010050	15	1	33859834	NM_000601
419124	MET	MET	4233	7	7q31	NC_000007	115906410	116032391	115969401	29	1	42741654	NM_000245

349110	MST1	MST1	4485	3	3p21	NC_000003	49696392	49701099	49698746	9	0	31543211	NM_020998
2942	MST1R	MST1R	4486	3	3p21.3	NC_000003	49899443	49916074	49907759	15	0	4505264	NM_002447

278954	FGF1	FGF1	2246	5	5q31	NC_000005	141953308	142045812	141999560	17	0	15055546	NM_000800
748	FGFR1	FGFR1	2260	8	8p11.2-p11.1	NC_000008	38389449	38445293	38417371	32	1	13186232	NM_000604
404081	FGFR2	FGFR2	2263	10	10q26	NC_000010	123227846	123347907	123287877	28	1	13186239	NM_000141
1420	FGFR3	FGFR3	2261	4	4p16.3	NC_000004	1762854	1777829	1770342	25	1	13112046	NM_000142
165950	FGFR4	FGFR4	2264	5	5q35.1-qter	NC_000005	176446527	176457733	176452130	20	1	47524172	NM_002011

422889	FGF2	FGF2	2247	4	4q26-q27	NC_000004	124105468	124176995	124141232	22	1	41352694	NM_002006
748	FGFR1	FGFR1	2260	8	8p11.2-p11.1	NC_000008	38389449	38445293	38417371	32	1	13186232	NM_000604
404081	FGFR2	FGFR2	2263	10	10q26	NC_000010	123227846	123347907	123287877	28	1	13186239	NM_000141
1420	FGFR3	FGFR3	2261	4	4p16.3	NC_000004	1762854	1777829	1770342	25	1	13112046	NM_000142
165950	FGFR4	FGFR4	2264	5	5q35.1-qter	NC_000005	176446527	176457733	176452130	20	1	47524172	NM_002011

166015	FGF6	FGF6	2251	12	12p13	NC_000012	4413569	4425041	4419305	4	0	10337586	NM_020996
748	FGFR1	FGFR1	2260	8	8p11.2-p11.1	NC_000008	38389449	38445293	38417371	32	1	13186232	NM_000604
404081	FGFR2	FGFR2	2263	10	10q26	NC_000010	123227846	123347907	123287877	28	1	13186239	NM_000141
165950	FGFR4	FGFR4	2264	5	5q35.1-qter	NC_000005	176446527	176457733	176452130	20	1	47524172	NM_002011

433252	FGF7	FGF7	2252	15	15q15-q21.1	NC_000015	47502751	47566815	47534783	18	1	15147344	NM_002009
404081	FGFR2	FGFR2	2263	10	10q26	NC_000010	123227846	123347907	123287877	28	1	13186239	NM_000141

57710	FGF8	FGF8	2253	10	10q24	NC_000010	103519877	103525817	103522847	2	0	15147351	NM_006119
404081	FGFR2	FGFR2	2263	10	10q26	NC_000010	123227846	123347907	123287877	28	1	13186239	NM_000141
1420	FGFR3	FGFR3	2261	4	4p16.3	NC_000004	1762854	1777829	1770342	25	1	13112046	NM_000142
165950	FGFR4	FGFR4	2264	5	5q35.1-qter	NC_000005	176446527	176457733	176452130	20	1	47524172	NM_002011

111	FGF9	FGF9	2254	13	13q11-q12	NC_000013	21143875	21174187	21159031	5	0	4503706	NM_002010
748	FGFR1	FGFR1	2260	8	8p11.2-p11.1	NC_000008	38389449	38445293	38417371	32	1	13186232	NM_000604
404081	FGFR2	FGFR2	2263	10	10q26	NC_000010	123227846	123347907	123287877	28	1	13186239	NM_000141
1420	FGFR3	FGFR3	2261	4	4p16.3	NC_000004	1762854	1777829	1770342	25	1	13112046	NM_000142
165950	FGFR4	FGFR4	2264	5	5q35.1-qter	NC_000005	176446527	176457733	176452130	20	1	47524172	NM_002011

248049	FGF10	FGF10	2255	5	5p13-p12	NC_000005	44340854	44424541	44382698	4	0	4758359	NM_004465
748	FGFR1	FGFR1	2260	8	8p11.2-p11.1	NC_000008	38389449	38445293	38417371	32	1	13186232	NM_000604
404081	FGFR2	FGFR2	2263	10	10q26	NC_000010	123227846	123347907	123287877	28	1	13186239	NM_000141
1420	FGFR3	FGFR3	2261	4	4p16.3	NC_000004	1762854	1777829	1770342	25	1	13112046	NM_000142
165950	FGFR4	FGFR4	2264	5	5q35.1-qter	NC_000005	176446527	176457733	176452130	20	1	47524172	NM_002011

31339	FGF11	FGF11	2256	17	17p13.1	NC_000017	7283413	7288975	7286194	17	1	38683846	NM_004112
748	FGFR1	FGFR1	2260	8	8p11.2-p11.1	NC_000008	38389449	38445293	38417371	32	1	13186232	NM_000604
404081	FGFR2	FGFR2	2263	10	10q26	NC_000010	123227846	123347907	123287877	28	1	13186239	NM_000141
1420	FGFR3	FGFR3	2261	4	4p16.3	NC_000004	1762854	1777829	1770342	25	1	13112046	NM_000142
165950	FGFR4	FGFR4	2264	5	5q35.1-qter	NC_000005	176446527	176457733	176452130	20	1	47524172	NM_002011

386193	FGF12	FGF12	2257	3	3q28	NC_000003	193342432	193928074	193635253	21	1	21614510	NM_004113
748	FGFR1	FGFR1	2260	8	8p11.2-p11.1	NC_000008	38389449	38445293	38417371	32	1	13186232	NM_000604
404081	FGFR2	FGFR2	2263	10	10q26	NC_000010	123227846	123347907	123287877	28	1	13186239	NM_000141
1420	FGFR3	FGFR3	2261	4	4p16.3	NC_000004	1762854	1777829	1770342	25	1	13112046	NM_000142
165950	FGFR4	FGFR4	2264	5	5q35.1-qter	NC_000005	176446527	176457733	176452130	20	1	47524172	NM_002011

6540	FGF13	FGF13	2258	X	Xq26.3	NC_000023	137439255	137547035	137493145	16	1	16306544	NM_004114
748	FGFR1	FGFR1	2260	8	8p11.2-p11.1	NC_000008	38389449	38445293	38417371	32	1	13186232	NM_000604
404081	FGFR2	FGFR2	2263	10	10q26	NC_000010	123227846	123347907	123287877	28	1	13186239	NM_000141
1420	FGFR3	FGFR3	2261	4	4p16.3	NC_000004	1762854	1777829	1770342	25	1	13112046	NM_000142
165950	FGFR4	FGFR4	2264	5	5q35.1-qter	NC_000005	176446527	176457733	176452130	20	1	47524172	NM_002011

223851	FGF14	FGF14	2259	13	13q34	NC_000013	101173036	101852125	101512581	11	1	28872754	NM_004115
748	FGFR1	FGFR1	2260	8	8p11.2-p11.1	NC_000008	38389449	38445293	38417371	32	1	13186232	NM_000604
404081	FGFR2	FGFR2	2263	10	10q26	NC_000010	123227846	123347907	123287877	28	1	13186239	NM_000141
1420	FGFR3	FGFR3	2261	4	4p16.3	NC_000004	1762854	1777829	1770342	25	1	13112046	NM_000142
165950	FGFR4	FGFR4	2264	5	5q35.1-qter	NC_000005	176446527	176457733	176452130	20	1	47524172	NM_002011

534405	FGF16	FGF16	8823	X	Xq13	NC_000023	76515793	76518158	76516976	0	0	4503690	NM_003868
748	FGFR1	FGFR1	2260	8	8p11.2-p11.1	NC_000008	38389449	38445293	38417371	32	1	13186232	NM_000604
404081	FGFR2	FGFR2	2263	10	10q26	NC_000010	123227846	123347907	123287877	28	1	13186239	NM_000141
1420	FGFR3	FGFR3	2261	4	4p16.3	NC_000004	1762854	1777829	1770342	25	1	13112046	NM_000142
165950	FGFR4	FGFR4	2264	5	5q35.1-qter	NC_000005	176446527	176457733	176452130	20	1	47524172	NM_002011

248192	FGF17	FGF17	8822	8	8p21	NC_000008	21956374	21961706	21959040	3	0	4503692	NM_003867
748	FGFR1	FGFR1	2260	8	8p11.2-p11.1	NC_000008	38389449	38445293	38417371	32	1	13186232	NM_000604
404081	FGFR2	FGFR2	2263	10	10q26	NC_000010	123227846	123347907	123287877	28	1	13186239	NM_000141
1420	FGFR3	FGFR3	2261	4	4p16.3	NC_000004	1762854	1777829	1770342	25	1	13112046	NM_000142
165950	FGFR4	FGFR4	2264	5	5q35.1-qter	NC_000005	176446527	176457733	176452130	20	1	47524172	NM_002011

87191	FGF18	FGF18	8817	5	5q34	NC_000005	170779272	170816781	170798027	9	1	4503694	NM_003862
748	FGFR1	FGFR1	2260	8	8p11.2-p11.1	NC_000008	38389449	38445293	38417371	32	1	13186232	NM_000604
404081	FGFR2	FGFR2	2263	10	10q26	NC_000010	123227846	123347907	123287877	28	1	13186239	NM_000141
1420	FGFR3	FGFR3	2261	4	4p16.3	NC_000004	1762854	1777829	1770342	25	1	13112046	NM_000142
165950	FGFR4	FGFR4	2264	5	5q35.1-qter	NC_000005	176446527	176457733	176452130	20	1	47524172	NM_002011

249200	FGF19	FGF19	9965	11	11q13.1	NC_000011	69222187	69228287	69225237	7	0	15011922	NM_005117
748	FGFR1	FGFR1	2260	8	8p11.2-p11.1	NC_000008	38389449	38445293	38417371	32	1	13186232	NM_000604
404081	FGFR2	FGFR2	2263	10	10q26	NC_000010	123227846	123347907	123287877	28	1	13186239	NM_000141
1420	FGFR3	FGFR3	2261	4	4p16.3	NC_000004	1762854	1777829	1770342	25	1	13112046	NM_000142
165950	FGFR4	FGFR4	2264	5	5q35.1-qter	NC_000005	176446527	176457733	176452130	20	1	47524172	NM_002011

2561	NGFB	NGFB	4803	1	1p13.1	NC_000001	115540581	115548413	115544497	6	0	4505390	NM_002506
415768	NGFR	NGFR	4804	17	17q21-q22	NC_000017	44927666	44947360	44937513	19	1	4505392	NM_002507

439027	BDNF	BDNF	627	11	11p13	NC_000011	27633020	27699851	27666436	13	0	34106711	NM_001709
439109	NTRK2	NTRK2	4915	9	9q22.1	NC_000009	84514247	84866963	84690605	24	0	21361305	NM_006180
415768	NGFR	NGFR	4804	17	17q21-q22	NC_000017	44927666	44947360	44937513	19	1	4505392	NM_002507

99171	NTF3	NTF3	4908	12	12p13	NC_000012	5473527	5474726	5474127	8	1	45359869	NM_002527
439109	NTRK2	NTRK2	4915	9	9q22.1	NC_000009	84514247	84866963	84690605	24	0	21361305	NM_006180
26776	NTRK3	NTRK3	4916	15	15q25	NC_000015	86221053	86600665	86410859	9	0	4505474	NM_002530
415768	NGFR	NGFR	4804	17	17q21-q22	NC_000017	44927666	44947360	44937513	19	1	4505392	NM_002507

1166	THPO	THPO	7066	3	3q27	NC_000003	185572475	185578634	185575555	3	0	40805871	NM_000460
534347	MPL	MPL	4352	1	1p34	NC_000001	43472568	43489228	43480898	2	0	4885490	NM_005373

2303	EPO	EPO	2056	7	7q22	NC_000007	99963074	99965974	99964524	4	0	4503588	NM_000799
127826	EPOR	EPOR	2057	19	19p13.3-p13.2	NC_000019	11349475	11356019	11352747	21	1	4557561	NM_000121

115181	ANGPT2	ANGPT2	285	8	8p23.1	NC_000008	6347601	6408172	6377887	12	1	4557314	NM_001147
89640	TEK	TEK	7010	9	9p21	NC_000009	27099441	27220165	27159803	13	1	4557868	NM_000459

220745	ANGPTL1	ANGPTL1	9068	1	1q25.2	NC_000001	175550328	175571872	175561100	28	1	38327520	NM_004673
89640	TEK	TEK	7010	9	9p21	NC_000009	27099441	27220165	27159803	13	1	4557868	NM_000459

376032	PDGFA	PDGFA	5154	7	7p22	NT_079516	46647	47960	47304	11	1	15208657	NM_002607
74615	PDGFRA	PDGFRA	5156	4	4q11-q13	NC_000004	54936130	55005339	54970735	25	1	15451787	NM_006206

1976	PDGFB	PDGFB	5155	22	22q12.3-q13.1; 22q13.1	NC_000022	37944219	37965490	37954855	17	1	4505680	NM_002608
74615	PDGFRA	PDGFRA	5156	4	4q11-q13	NC_000004	54936130	55005339	54970735	25	1	15451787	NM_006206
307783	PDGFRB	PDGFRB	5159	5	5q31-q32	NC_000005	149473596	149515503	149494550	31	1	15451788	NM_002609

73793	VEGF	VEGF	7422	6	6p12	NC_000006	43845924	43860314	43853119	28	1	30172563	NM_003376
128271	FLT1	FLT1	2321	13	13q12	NC_000013	27773790	27967232	27870511	27	1	32306519	NM_002019
12337	KDR	KDR	3791	4	4q11-q12	NC_000004	55785577	55832690	55809134	22	1	11321596	NM_002253
173548	NRP1	NRP1	8829	10	10p12	NC_000010	33506432	33663474	33584953	30	1	40254451	NM_003873
368746	NRP2	NRP2	8828	2	2q33.3	NC_000002	206372730	206488363	206430547	28	1	41872532	NM_003872

78781	VEGFB	VEGFB	7423	11	11q13	NC_000011	63758842	63762835	63760839	25	1	39725673	NM_003377
128271	FLT1	FLT1	2321	13	13q12	NC_000013	27773790	27967232	27870511	27	1	32306519	NM_002019
173548	NRP1	NRP1	8829	10	10p12	NC_000010	33506432	33663474	33584953	30	1	40254451	NM_003873

79141	VEGFC	VEGFC	7424	4	4q34.1-q34.3	NC_000004	177979840	178089044	178034442	15	1	19924300	NM_005429
12337	KDR	KDR	3791	4	4q11-q12	NC_000004	55785577	55832690	55809134	22	1	11321596	NM_002253
415048	FLT4	FLT4	2324	5	5q34-q35	NC_000005	179962148	180009172	179985660	16	1	4503752	NM_002020

11392	FIGF	FIGF	2277	X	Xp22.31	NC_000023	15123376	15162234	15142805	7	0	19924297	NM_004469
12337	KDR	KDR	3791	4	4q11-q12	NC_000004	55785577	55832690	55809134	22	1	11321596	NM_002253
415048	FLT4	FLT4	2324	5	5q34-q35	NC_000005	179962148	180009172	179985660	16	1	4503752	NM_002020

252820	PGF	PGF	5228	14	14q24-q31	NC_000014	74478293	74492044	74485169	21	1	34147600	NM_002632
128271	FLT1	FLT1	2321	13	13q12	NC_000013	27773790	27967232	27870511	27	1	32306519	NM_002019
173548	NRP1	NRP1	8829	10	10p12	NC_000010	33506432	33663474	33584953	30	1	40254451	NM_003873

419815	EGF	EGF	1950	4	4q25	NC_000004	111191654	111291023	111241339	13	1	6031163	NM_001963
77432	EGFR	EGFR	1956	7	7p12	NC_000007	54860934	55049240	54955087	27	1	41327737	NM_005228

170009	TGFA	TGFA	7039	2	2p13	NC_000002	70586074	70692585	70639330	15	0	4507460	NM_003236
77432	EGFR	EGFR	1956	7	7p12	NC_000007	54860934	55049240	54955087	27	1	41327737	NM_005228

172816	NRG1	NRG1	3084	8	8p21-p12	NC_000008	32525295	32741615	32633455	22	0	4758525	NM_004495
7888	ERBB4	ERBB4	2066	2	2q33.3-q34	NC_000002	212072321	213228793	212650557	21	1	4885214	NM_005235
306251	ERBB3	ERBB3	2065	12	12q13	NC_000012	54760154	54782854	54771504	27	1	54792101	NM_001005915
446352	ERBB2	ERBB2	2064	17	17q11.2-q12; 17q21.1	NC_000017	35109922	35138436	35124179	31	1	54792097	NM_001005862

799	DTR	DTR	1839	5	5q23	NC_000005	139692613	139706358	139699486	26	1	4503412	NM_001945
77432	EGFR	EGFR	1956	7	7p12	NC_000007	54860934	55049240	54955087	27	1	41327737	NM_005228
7888	ERBB4	ERBB4	2066	2	2q33.3-q34	NC_000002	212072321	213228793	212650557	21	1	4885214	NM_005235

1721	IL11	IL11	3589	19	19q13.3-q13.4	NC_000019	60567569	60573626	60570598	7	0	24430217	NM_000641
204891	IL11RA	IL11RA	3590	9	9p13	NC_000009	34643932	34651884	34647908	24	1	22212920	NM_004512
71968	IL6ST	IL6ST	3572	5	5q11	NC_000005	55272452	55326520	55299486	31	1	28610146	NM_002184

2233	CSF3	CSF3	1440	17	17q11.2-q12	NC_000017	35425214	35427592	35426403	9	0	27437047	NM_000759
381027	CSF3R	CSF3R	1441	1	1p35-p34.3	NC_000001	36600737	36617602	36609170	19	1	27437046	NM_000760

194236	LEP	LEP	3952	7	7q31.3	NC_000007	127485995	127491632	127488814	6	1	4557714	NM_000230
23581	LEPR	LEPR	3953	1	1p31	NC_000001	65603007	65815197	65709102	30	1	51093378	NM_001003679

130210	IL6	IL6	3569	7	7p21	NC_000007	22540060	22544856	22542458	16	1	10834983	NM_000600
193400	IL6R	IL6R	3570	1	1q21	NC_000001	151190742	151253261	151222002	21	1	31317250	NM_000565
71968	IL6ST	IL6ST	3572	5	5q11	NC_000005	55272452	55326520	55299486	31	1	28610146	NM_002184

433319	CTF1	CTF1	1489	16	16p11.2-p11.1	NC_000016	30815429	30822382	30818906	9	0	40788012	NM_001330
71968	IL6ST	IL6ST	3572	5	5q11	NC_000005	55272452	55326520	55299486	31	1	28610146	NM_002184
446501	LIFR	LIFR	3977	5	5p13-p12	NC_000005	38515662	38631253	38573458	23	1	6042197	NM_002310

46366	ZFP91	ZFP91	80829	11	11q12	NC_000011	58103225	58145091	58124158	33	1	25777699	NM_053023
194774	CNTFR	CNTFR	1271	9	9p13	NC_000009	34541432	34579722	34560577	13	1	22212916	NM_001842
71968	IL6ST	IL6ST	3572	5	5q11	NC_000005	55272452	55326520	55299486	31	1	28610146	NM_002184
446501	LIFR	LIFR	3977	5	5p13-p12	NC_000005	38515662	38631253	38573458	23	1	6042197	NM_002310

248156	OSM	OSM	5008	22	22q12.2	NC_000022	28983375	28987394	28985385	8	0	28178862	NM_020530
71968	IL6ST	IL6ST	3572	5	5q11	NC_000005	55272452	55326520	55299486	31	1	28610146	NM_002184
446501	LIFR	LIFR	3977	5	5p13-p12	NC_000005	38515662	38631253	38573458	23	1	6042197	NM_002310

105927	SCGF	SCGF	6320	19	19q13.3	NC_000019	55918417	55920793	55919605	21	1	37595568	NM_002975
81665	KIT	KIT	3815	4	4q11-q12	NC_000004	55365089	55447783	55406436	20	0	4557694	NM_000222

428	FLT3LG	FLT3LG	2323	19	19q13.3	NC_000019	54669298	54681300	54675299	8	0	38455415	NM_001459
385	FLT3	FLT3	2322	13	13q12	NC_000013	27475753	27542750	27509252	9	0	4758395	NM_004119

173894	CSF1	CSF1	1435	1	1p21-p13	NC_000001	110165499	110184397	110174948	22	1	27262660	NM_000757
174142	CSF1R	CSF1R	1436	5	5q33-q35	NC_000005	149413051	149473128	149443090	26	1	27262658	NM_005211

82045	MDK	MDK	4192	11	11p11.2	NC_000011	46359858	46361951	46360905	27	1	24475622	NM_002391
78867	PTPRZ1	PTPRZ1	5803	7	7q31.3	NC_000007	121107358	121296041	121201700	16	0	4506328	NM_002851
434375	PTPRB	PTPRB	5787	12	12q15-q21	NC_000012	69201231	69289891	69245561	22	1	18491009	NM_002837

44	PTN	PTN	5764	7	7q33-q34	NC_000007	136369352	136485801	136427577	18	1	42476152	NM_002825
78867	PTPRZ1	PTPRZ1	5803	7	7q31.3	NC_000007	121107358	121296041	121201700	16	0	4506328	NM_002851
434375	PTPRB	PTPRB	5787	12	12q15-q21	NC_000012	69201231	69289891	69245561	22	1	18491009	NM_002837
158287	KIAA0468	SDC3	9672	1	1pter-p22.3	NC_000001	31011407	31050526	31030967	27	1	18491009	NM_002837

1103	TGFB1	TGFB1	7040	19	19q13.2; 19q13.1	NC_000019	46528068	46551628	46539848	30	1	10863872	NM_000660
28005	TGFBR1	TGFBR1	7046	9	9q22	NC_000009	98946967	98991862	98969415	32	1	4759225	NM_004612
82028	TGFBR2	TGFBR2	7048	3	3p22	NC_000003	30623042	30708147	30665595	32	1	23308726	NM_003242
342874	TGFBR3	TGFBR3	7049	1	1p33-p32	NC_000001	91860004	92077277	91968641	30	1	4507470	NM_003243

169300	TGFB2	TGFB2	7042	1	1q41	NC_000001	214908263	215003368	214955816	22	1	4507462	NM_003238
28005	TGFBR1	TGFBR1	7046	9	9q22	NC_000009	98946967	98991862	98969415	32	1	4759225	NM_004612
82028	TGFBR2	TGFBR2	7048	3	3p22	NC_000003	30623042	30708147	30665595	32	1	23308726	NM_003242
342874	TGFBR3	TGFBR3	7049	1	1p33-p32	NC_000001	91860004	92077277	91968641	30	1	4507470	NM_003243

2025	TGFB3	TGFB3	7043	14	14q24	NC_000014	75494195	75517242	75505719	20	1	4507464	NM_003239
28005	TGFBR1	TGFBR1	7046	9	9q22	NC_000009	98946967	98991862	98969415	32	1	4759225	NM_004612
82028	TGFBR2	TGFBR2	7048	3	3p22	NC_000003	30623042	30708147	30665595	32	1	23308726	NM_003242
342874	TGFBR3	TGFBR3	7049	1	1p33-p32	NC_000001	91860004	92077277	91968641	30	1	4507470	NM_003243

73853	BMP2	BMP2	650	20	20p12	NC_000020	6697207	6707769	6702488	18	1	4557368	NM_001200
2534	BMPR1A	BMPR1A	657	10	10q22.3	NC_000010	88506376	88674925	88590651	26	1	41349436	NM_004329
480321	BMPR1B	BMPR1B	658	4	4q22-q24	NC_000004	96154159	96433254	96293707	16	0	4502430	NM_001203
23994	ACVR2B	ACVR2B	93	3	3p22	NC_000003	38470814	38499868	38485341	8	1	10862697	NM_001106
150402	ACVR1	ACVR1	90	2	2q23-q24	NC_000002	158418469	158500579	158459524	28	1	10862690	NM_001105
283349	ACVR2	ACVR2	92	2	2q22.2-q23.3	NC_000002	148436296	148519244	148477770	20	1	10862696	NM_001616

121507	BMP3	BMP3	651	4	4p14-q21	NC_000004	82309298	82331904	82320601	6	0	4557370	NM_001201
2534	BMPR1A	BMPR1A	657	10	10q22.3	NC_000010	88506376	88674925	88590651	26	1	41349436	NM_004329
480321	BMPR1B	BMPR1B	658	4	4q22-q24	NC_000004	96154159	96433254	96293707	16	0	4502430	NM_001203
23994	ACVR2B	ACVR2B	93	3	3p22	NC_000003	38470814	38499868	38485341	8	1	10862697	NM_001106
150402	ACVR1	ACVR1	90	2	2q23-q24	NC_000002	158418469	158500579	158459524	28	1	10862690	NM_001105
283349	ACVR2	ACVR2	92	2	2q22.2-q23.3	NC_000002	148436296	148519244	148477770	20	1	10862696	NM_001616

68879	BMP4	BMP4	652	14	14q22-q23	NC_000014	53486207	53493362	53489785	18	1	19528648	NM_001202
2534	BMPR1A	BMPR1A	657	10	10q22.3	NC_000010	88506376	88674925	88590651	26	1	41349436	NM_004329
480321	BMPR1B	BMPR1B	658	4	4q22-q24	NC_000004	96154159	96433254	96293707	16	0	4502430	NM_001203
23994	ACVR2B	ACVR2B	93	3	3p22	NC_000003	38470814	38499868	38485341	8	1	10862697	NM_001106
150402	ACVR1	ACVR1	90	2	2q23-q24	NC_000002	158418469	158500579	158459524	28	1	10862690	NM_001105
283349	ACVR2	ACVR2	92	2	2q22.2-q23.3	NC_000002	148436296	148519244	148477770	20	1	10862696	NM_001616

285671	BMP6	BMP6	654	6	6p24-p23	NC_000006	7672009	7826724	7749367	12	1	4809281	NM_001718
2534	BMPR1A	BMPR1A	657	10	10q22.3	NC_000010	88506376	88674925	88590651	26	1	41349436	NM_004329
480321	BMPR1B	BMPR1B	658	4	4q22-q24	NC_000004	96154159	96433254	96293707	16	0	4502430	NM_001203
23994	ACVR2B	ACVR2B	93	3	3p22	NC_000003	38470814	38499868	38485341	8	1	10862697	NM_001106
150402	ACVR1	ACVR1	90	2	2q23-q24	NC_000002	158418469	158500579	158459524	28	1	10862690	NM_001105
283349	ACVR2	ACVR2	92	2	2q22.2-q23.3	NC_000002	148436296	148519244	148477770	20	1	10862696	NM_001616

170195	BMP7	BMP7	655	20	20q13	NC_000020	55178962	55274708	55226835	21	1	4502426	NM_001719
2534	BMPR1A	BMPR1A	657	10	10q22.3	NC_000010	88506376	88674925	88590651	26	1	41349436	NM_004329
480321	BMPR1B	BMPR1B	658	4	4q22-q24	NC_000004	96154159	96433254	96293707	16	0	4502430	NM_001203
23994	ACVR2B	ACVR2B	93	3	3p22	NC_000003	38470814	38499868	38485341	8	1	10862697	NM_001106
150402	ACVR1	ACVR1	90	2	2q23-q24	NC_000002	158418469	158500579	158459524	28	1	10862690	NM_001105
283349	ACVR2	ACVR2	92	2	2q22.2-q23.3	NC_000002	148436296	148519244	148477770	20	1	10862696	NM_001616

534309	BMP8B	BMP8B	656	1	1p35-p32	NC_000001	39892996	39923389	39908193	14	0	50962825	NM_001720
2534	BMPR1A	BMPR1A	657	10	10q22.3	NC_000010	88506376	88674925	88590651	26	1	41349436	NM_004329
480321	BMPR1B	BMPR1B	658	4	4q22-q24	NC_000004	96154159	96433254	96293707	16	0	4502430	NM_001203
23994	ACVR2B	ACVR2B	93	3	3p22	NC_000003	38470814	38499868	38485341	8	1	10862697	NM_001106
150402	ACVR1	ACVR1	90	2	2q23-q24	NC_000002	158418469	158500579	158459524	28	1	10862690	NM_001105
283349	ACVR2	ACVR2	92	2	2q22.2-q23.3	NC_000002	148436296	148519244	148477770	20	1	10862696	NM_001616

158317	BMP10	BMP10	27302	2	2p13.3	NC_000002	69004264	69010300	69007282	1	0	7656927	NM_014482
2534	BMPR1A	BMPR1A	657	10	10q22.3	NC_000010	88506376	88674925	88590651	26	1	41349436	NM_004329
480321	BMPR1B	BMPR1B	658	4	4q22-q24	NC_000004	96154159	96433254	96293707	16	0	4502430	NM_001203
23994	ACVR2B	ACVR2B	93	3	3p22	NC_000003	38470814	38499868	38485341	8	1	10862697	NM_001106
150402	ACVR1	ACVR1	90	2	2q23-q24	NC_000002	158418469	158500579	158459524	28	1	10862690	NM_001105
283349	ACVR2	ACVR2	92	2	2q22.2-q23.3	NC_000002	148436296	148519244	148477770	20	1	10862696	NM_001616

532692	BMP15	BMP15	9210	X	Xp11.2	NC_000023	50486820	50492643	50489732	0	0	4885096	NM_005448
2534	BMPR1A	BMPR1A	657	10	10q22.3	NC_000010	88506376	88674925	88590651	26	1	41349436	NM_004329
480321	BMPR1B	BMPR1B	658	4	4q22-q24	NC_000004	96154159	96433254	96293707	16	0	4502430	NM_001203
23994	ACVR2B	ACVR2B	93	3	3p22	NC_000003	38470814	38499868	38485341	8	1	10862697	NM_001106
150402	ACVR1	ACVR1	90	2	2q23-q24	NC_000002	158418469	158500579	158459524	28	1	10862690	NM_001105
283349	ACVR2	ACVR2	92	2	2q22.2-q23.3	NC_000002	148436296	148519244	148477770	20	1	10862696	NM_001616

28792	INHBA	INHBA	3624	7	7p15-p13	NC_000007	41502036	41513299	41507668	21	1	4504698	NM_002192
371974	ACVR1B	ACVR1B	91	12	12q13	NC_000012	50631753	50677127	50654440	27	1	33598913	NM_004302
23994	ACVR2B	ACVR2B	93	3	3p22	NC_000003	38470814	38499868	38485341	8	1	10862697	NM_001106
150402	ACVR1	ACVR1	90	2	2q23-q24	NC_000002	158418469	158500579	158459524	28	1	10862690	NM_001105
283349	ACVR2	ACVR2	92	2	2q22.2-q23.3	NC_000002	148436296	148519244	148477770	20	1	10862696	NM_001616

1735	INHBB	INHBB	3625	2	2cen-q13	NC_000002	120819229	120825204	120822217	14	0	9257224	NM_002193
371974	ACVR1B	ACVR1B	91	12	12q13	NC_000012	50631753	50677127	50654440	27	1	33598913	NM_004302
23994	ACVR2B	ACVR2B	93	3	3p22	NC_000003	38470814	38499868	38485341	8	1	10862697	NM_001106
150402	ACVR1	ACVR1	90	2	2q23-q24	NC_000002	158418469	158500579	158459524	28	1	10862690	NM_001105
283349	ACVR2	ACVR2	92	2	2q22.2-q23.3	NC_000002	148436296	148519244	148477770	20	1	10862696	NM_001616

407506	INHA	INHA	3623	2	2q33-q36	NC_000002	220262459	220265932	220264196	11	1	9257223	NM_002191
371974	ACVR1B	ACVR1B	91	12	12q13	NC_000012	50631753	50677127	50654440	27	1	33598913	NM_004302
23994	ACVR2B	ACVR2B	93	3	3p22	NC_000003	38470814	38499868	38485341	8	1	10862697	NM_001106
150402	ACVR1	ACVR1	90	2	2q23-q24	NC_000002	158418469	158500579	158459524	28	1	10862690	NM_001105
283349	ACVR2	ACVR2	92	2	2q22.2-q23.3	NC_000002	148436296	148519244	148477770	20	1	10862696	NM_001616

112432	AMH	AMH	268	19	19p13.3	NC_000019	2200122	2203071	2201597	9	0	6138973	NM_000479
437877	AMHR2	AMHR2	269	12	12q13	NC_000012	52103908	52111579	52107744	7	1	10198655	NM_020547

494194	XCL1	XCL1	6375	1	1q23	NC_000001	165277514	165282973	165280244	7	0	4506852	NM_002995
248116	CCXCR1	XCR1	2829	3	3p21.3-p21.1; 3p21.3	NC_000003	46037442	46038443	46037943	1	0	4885338	NM_005283

131342	SCYA26	CCL26	10344	7	7q11.23	NC_000007	75043493	75046225	75044859	6	0	51944958	NM_006072
506190	CCR3	CCR3	1232	3	3p21.3	NC_000003	46258692	46283166	46270929	2	0	30581168	NM_001837

489044	CCL5	CCL5	6352	17	17q11.2-q12	NC_000017	31222611	31231490	31227051	19	0	22538813	NM_002985
183	FY	FY	2532	1	1q21-q22	NC_000001	155987583	155989363	155988473	20	0	42822886	NM_002036
54443	CCR5	CCR5	1234	3	3p21	NC_000003	46386637	46392695	46389666	6	0	4502638	NM_000579
528317	CCBP2	CCBP2	1238	3	3p21.3	NC_000003	42825980	42883779	42854880	8	1	37577160	NM_001296

414629	CCL13	CCL13	6357	17	17q11.2	NC_000017	29707584	29709742	29708663	6	1	22538799	NM_005408
54443	CCR5	CCR5	1234	3	3p21	NC_000003	46386637	46392695	46389666	6	0	4502638	NM_000579
528317	CCBP2	CCBP2	1238	3	3p21.3	NC_000003	42825980	42883779	42854880	8	1	37577160	NM_001296

75498	SCYA20	CCL20	6364	2	2q33-q37	NC_000002	228504075	228507755	228505915	12	0	4759075	NM_004591
46468	CCR6	CCR6	1235	6	6q27	NC_000006	167506668	167523040	167514854	6	0	37187859	NM_004367

50002	SCYA19	CCL19	6363	9	9p13	NC_000009	34679567	34681274	34680421	14	0	22165424	NM_006274
1652	CCR7	CCR7	1236	17	17q12-q21.2	NC_000017	35963550	35975250	35969400	15	0	30795213	NM_001838

310511	CCL25	CCL25	6370	19	19p13.2	NC_000019	8023934	8033547	8028741	5	0	22538795	NM_005624
225946	CCR9	CCR9	10803	3	3p21.3	NC_000003	45903023	45919671	45911347	2	0	14043043	NM_006641

534370	CCL22	CCL22	6367	16	16q13	NC_000016	55950219	55957602	55953911	6	0	22538803	NM_002990
184926	CCR4	CCR4	1233	3	3p24	NC_000003	32968056	32971404	32969730	1	0	48762930	NM_005508

436042	CXCL12	CXCL12	6387	10	10q11.1	NC_000010	44185613	44200551	44193082	28	1	40316922	NM_000609
421986	CXCR4	CXCR4	7852	2	2q21	NC_000002	136705639	136709450	136707545	28	1	4503174	NM_003467

413924	CXCL10	CXCL10	3627	4	4q21	NC_000004	77299452	77301829	77300641	18	1	4504700	NM_001565
198252	GPR9	CXCR3	2833	X	Xq13	NC_000023	70618788	70621388	70620088	3	0	4504098	NM_001504

89690	GRO3	CXCL3	2921	4	4q21	NC_000004	75267349	75269440	75268395	10	0	54144649	NM_002090
846	IL8RB	IL8RB	3579	2	2q35	NC_000002	218816252	218827481	218821867	8	1	29171680	NM_001557

100431	SCYB13	CXCL13	10563	4	4q21	NC_000004	78884157	78890165	78887161	14	0	5453576	NM_006419
113916	BLR1	BLR1	643	11	11q23.3	NC_000011	118259777	118272181	118265979	12	0	14589867	NM_001716

433923	TF	TF	7018	3	3q22.1	NC_000003	134947933	134980333	134964133	23	1	21536430	NM_001063
185726	TFRC	TFRC	7037	3	3q29	NC_000003	197264660	197297251	197280956	31	1	4507456	NM_003234

110675	APOE	APOE	348	19	19q13.2	NC_000019	50100902	50104489	50102696	28	1	48762938	NM_000041
213289	LDLR	LDLR	3949	19	19p13.3	NC_000019	11061132	11105490	11083311	30	1	8051613	NM_000527
