# Supplementary material for: Unusual linkage patterns of ligands and their cognate receptors indicate a novel reason for non-random gene order in the human genome
Source: BMC Evol Biol. 2005 Nov 8;5:62. doi: 10.1186/1471-2148-5-62 (PMC1309615; doi:10.1186/1471-2148-5-62)
Supplement: Additional file 2 — Supplement 2: The data set of ligand receptor pairs after purging of tandem duplicates by Blast scores alone. Annotation as above. [file 1471-2148-5-62-S2.xls]

Unigene_id	Unigene_name	Entrez_name	Entrez_id	Chr	Cytog	Genbank_chr_file	from	to	midpos	Num_of_tissues	placental	GI	refseq
169228	DLK1	DLK1	8788	14	14q32	NC_000014	100263006	100271213	100267110	15	1	34147651	NM_003836
311559	NOTCH1	NOTCH1	4851	9	9q34.3	NC_000009	136664734	136716075	136690405	28	1	27894367	NM_017617
434872	NOTCH2	NOTCH2	4853	1	1p13-p11	NC_000001	120166220	120324318	120245269	33	1	24041034	NM_024408
8546	NOTCH3	NOTCH3	4854	19	19p13.2-p13.1	NC_000019	15131444	15172792	15152118	26	1	4557798	NM_000435
436100	NOTCH4	NOTCH4	4855	6	6p21.3	NC_000006	32270599	32299822	32285211	18	1	27894369	NM_004557

409202	JAG1	JAG1	182	20	20p12.1-p11.23	NC_000020	10566334	10602590	10584462	29	1	4557678	NM_000214
311559	NOTCH1	NOTCH1	4851	9	9q34.3	NC_000009	136664734	136716075	136690405	28	1	27894367	NM_017617
434872	NOTCH2	NOTCH2	4853	1	1p13-p11	NC_000001	120166220	120324318	120245269	33	1	24041034	NM_024408
8546	NOTCH3	NOTCH3	4854	19	19p13.2-p13.1	NC_000019	15131444	15172792	15152118	26	1	4557798	NM_000435
436100	NOTCH4	NOTCH4	4855	6	6p21.3	NC_000006	32270599	32299822	32285211	18	1	27894369	NM_004557

433445	JAG2	JAG2	3714	14	14q32	NC_000014	104679121	104706206	104692664	22	1	21704276	NM_002226
311559	NOTCH1	NOTCH1	4851	9	9q34.3	NC_000009	136664734	136716075	136690405	28	1	27894367	NM_017617
434872	NOTCH2	NOTCH2	4853	1	1p13-p11	NC_000001	120166220	120324318	120245269	33	1	24041034	NM_024408
8546	NOTCH3	NOTCH3	4854	19	19p13.2-p13.1	NC_000019	15131444	15172792	15152118	26	1	4557798	NM_000435
436100	NOTCH4	NOTCH4	4855	6	6p21.3	NC_000006	32270599	32299822	32285211	18	1	27894369	NM_004557

368657	DLL1	DLL1	28514	6	6q27	NC_000006	170508933	170517103	170513018	13	1	10518496	NM_005618
311559	NOTCH1	NOTCH1	4851	9	9q34.3	NC_000009	136664734	136716075	136690405	28	1	27894367	NM_017617
434872	NOTCH2	NOTCH2	4853	1	1p13-p11	NC_000001	120166220	120324318	120245269	33	1	24041034	NM_024408
8546	NOTCH3	NOTCH3	4854	19	19p13.2-p13.1	NC_000019	15131444	15172792	15152118	26	1	4557798	NM_000435
436100	NOTCH4	NOTCH4	4855	6	6p21.3	NC_000006	32270599	32299822	32285211	18	1	27894369	NM_004557

127792	DLL3	DLL3	10683	19	19q13	NC_000019	44681427	44690949	44686188	11	0	45243550	NM_016941
311559	NOTCH1	NOTCH1	4851	9	9q34.3	NC_000009	136664734	136716075	136690405	28	1	27894367	NM_017617
434872	NOTCH2	NOTCH2	4853	1	1p13-p11	NC_000001	120166220	120324318	120245269	33	1	24041034	NM_024408
8546	NOTCH3	NOTCH3	4854	19	19p13.2-p13.1	NC_000019	15131444	15172792	15152118	26	1	4557798	NM_000435
436100	NOTCH4	NOTCH4	4855	6	6p21.3	NC_000006	32270599	32299822	32285211	18	1	27894369	NM_004557

458302	DLL4	DLL4	54567	15	15q14	NC_000015	39008839	39018529	39013684	12	1	31881762	NM_019074
311559	NOTCH1	NOTCH1	4851	9	9q34.3	NC_000009	136664734	136716075	136690405	28	1	27894367	NM_017617
434872	NOTCH2	NOTCH2	4853	1	1p13-p11	NC_000001	120166220	120324318	120245269	33	1	24041034	NM_024408
8546	NOTCH3	NOTCH3	4854	19	19p13.2-p13.1	NC_000019	15131444	15172792	15152118	26	1	4557798	NM_000435
436100	NOTCH4	NOTCH4	4855	6	6p21.3	NC_000006	32270599	32299822	32285211	18	1	27894369	NM_004557

399713	EFNA1	EFNA1	1942	1	1q21-q22	NC_000001	151913422	151920459	151916941	28	1	33359681	NM_004428
521258	EPHA1	EPHA1	2041	7	7q34	NC_000007	142605042	142622822	142613932	14	0	32967308	NM_005232
123642	EPHA3	EPHA3	2042	3	3p11.2	NC_000003	89239364	89613974	89426669	20	1	32967312	NM_005233
244624	EPHA4	EPHA4	2043	2	2q36.1	NC_000002	222108254	222262515	222185385	23	0	45439363	NM_004438
385945	EPHA5	EPHA5	2044	4	4q13.1	NC_000004	66018412	66364275	66191344	24	1	32967316	NM_004439
73962	EPHA7	EPHA7	2045	6	6q16.1	NC_000006	94007862	94185993	94096928	17	0	32967320	NM_004440
283613	EPHA8	EPHA8	2046	1	1p36.12	NC_000001	22635323	22675393	22655358	6	0	18201903	NM_020526

532655	EFNA2	EFNA2	1943	19	19p13.3	NC_000019	1237168	1250944	1244056	1	0	27894380	NM_001405
521258	EPHA1	EPHA1	2041	7	7q34	NC_000007	142605042	142622822	142613932	14	0	32967308	NM_005232
123642	EPHA3	EPHA3	2042	3	3p11.2	NC_000003	89239364	89613974	89426669	20	1	32967312	NM_005233
244624	EPHA4	EPHA4	2043	2	2q36.1	NC_000002	222108254	222262515	222185385	23	0	45439363	NM_004438
385945	EPHA5	EPHA5	2044	4	4q13.1	NC_000004	66018412	66364275	66191344	24	1	32967316	NM_004439
73962	EPHA7	EPHA7	2045	6	6q16.1	NC_000006	94007862	94185993	94096928	17	0	32967320	NM_004440
283613	EPHA8	EPHA8	2046	1	1p36.12	NC_000001	22635323	22675393	22655358	6	0	18201903	NM_020526

37054	EFNA3	EFNA3	1944	1	1q21-q22	NC_000001	151864421	151873087	151868754	13	1	33359683	NM_004952
521258	EPHA1	EPHA1	2041	7	7q34	NC_000007	142605042	142622822	142613932	14	0	32967308	NM_005232
123642	EPHA3	EPHA3	2042	3	3p11.2	NC_000003	89239364	89613974	89426669	20	1	32967312	NM_005233
244624	EPHA4	EPHA4	2043	2	2q36.1	NC_000002	222108254	222262515	222185385	23	0	45439363	NM_004438
385945	EPHA5	EPHA5	2044	4	4q13.1	NC_000004	66018412	66364275	66191344	24	1	32967316	NM_004439
73962	EPHA7	EPHA7	2045	6	6q16.1	NC_000006	94007862	94185993	94096928	17	0	32967320	NM_004440
283613	EPHA8	EPHA8	2046	1	1p36.12	NC_000001	22635323	22675393	22655358	6	0	18201903	NM_020526

449913	EFNA4	EFNA4	1945	1	1q21-q22	NC_000001	151849286	151855102	151852194	19	1	33359684	NM_005227
521258	EPHA1	EPHA1	2041	7	7q34	NC_000007	142605042	142622822	142613932	14	0	32967308	NM_005232
123642	EPHA3	EPHA3	2042	3	3p11.2	NC_000003	89239364	89613974	89426669	20	1	32967312	NM_005233
244624	EPHA4	EPHA4	2043	2	2q36.1	NC_000002	222108254	222262515	222185385	23	0	45439363	NM_004438
385945	EPHA5	EPHA5	2044	4	4q13.1	NC_000004	66018412	66364275	66191344	24	1	32967316	NM_004439
73962	EPHA7	EPHA7	2045	6	6q16.1	NC_000006	94007862	94185993	94096928	17	0	32967320	NM_004440
283613	EPHA8	EPHA8	2046	1	1p36.12	NC_000001	22635323	22675393	22655358	6	0	18201903	NM_020526

128518	EFNA5	EFNA5	1946	5	5q21	NC_000005	106744250	107034495	106889373	23	1	4503486	NM_001962
521258	EPHA1	EPHA1	2041	7	7q34	NC_000007	142605042	142622822	142613932	14	0	32967308	NM_005232
123642	EPHA3	EPHA3	2042	3	3p11.2	NC_000003	89239364	89613974	89426669	20	1	32967312	NM_005233
244624	EPHA4	EPHA4	2043	2	2q36.1	NC_000002	222108254	222262515	222185385	23	0	45439363	NM_004438
385945	EPHA5	EPHA5	2044	4	4q13.1	NC_000004	66018412	66364275	66191344	24	1	32967316	NM_004439
73962	EPHA7	EPHA7	2045	6	6q16.1	NC_000006	94007862	94185993	94096928	17	0	32967320	NM_004440
283613	EPHA8	EPHA8	2046	1	1p36.12	NC_000001	22635323	22675393	22655358	6	0	18201903	NM_020526

144700	EFNB1	EFNB1	1947	X	Xq12	NC_000023	67831852	67845024	67838438	27	1	31317225	NM_004429
125124	EPHB2	EPHB2	2048	1	1p36.1-p35	NC_000001	22782764	22987098	22884931	23	1	24797104	NM_004442
244624	EPHA4	EPHA4	2043	2	2q36.1	NC_000002	222108254	222262515	222185385	23	0	45439363	NM_004438
2913	EPHB3	EPHB3	2049	3	3q21-qter	NC_000003	185762289	185782898	185772594	24	1	33598961	NM_004443
380089	EPHB6	EPHB6	2051	7	7q33-q35	NC_000007	142069660	142085684	142077672	22	1	4758291	NM_004445

30942	EFNB2	EFNB2	1948	13	13q33	NC_000013	105940099	105985338	105962719	28	1	33359689	NM_004093
125124	EPHB2	EPHB2	2048	1	1p36.1-p35	NC_000001	22782764	22987098	22884931	23	1	24797104	NM_004442
244624	EPHA4	EPHA4	2043	2	2q36.1	NC_000002	222108254	222262515	222185385	23	0	45439363	NM_004438
2913	EPHB3	EPHB3	2049	3	3q21-qter	NC_000003	185762289	185782898	185772594	24	1	33598961	NM_004443
380089	EPHB6	EPHB6	2051	7	7q33-q35	NC_000007	142069660	142085684	142077672	22	1	4758291	NM_004445

26988	EFNB3	EFNB3	1949	17	17p13.1-p11.2	NC_000017	7549245	7555418	7552332	14	0	38201712	NM_001406
125124	EPHB2	EPHB2	2048	1	1p36.1-p35	NC_000001	22782764	22987098	22884931	23	1	24797104	NM_004442
244624	EPHA4	EPHA4	2043	2	2q36.1	NC_000002	222108254	222262515	222185385	23	0	45439363	NM_004438
2913	EPHB3	EPHB3	2049	3	3q21-qter	NC_000003	185762289	185782898	185772594	24	1	33598961	NM_004443
380089	EPHB6	EPHB6	2051	7	7q33-q35	NC_000007	142069660	142085684	142077672	22	1	4758291	NM_004445

241570	TNF	TNF	7124	6	6p21.3	NC_000006	31651329	31654091	31652710	14	1	25952110	NM_000594
256278	TNFRSF1B	TNFRSF1B	7133	1	1p36.3-p36.2	NC_000001	12161326	12203543	12182435	25	1	23312365	NM_001066
159	TNFRSF1A	TNFRSF1A	7132	12	12p13.2	NC_000012	6308185	6321522	6314854	30	1	23312372	NM_001065
1116	LTBR	LTBR	4055	12	12p13	NC_000012	6363618	6370995	6367307	26	1	4505038	NM_002342

501497	TNFSF7	TNFSF7	970	19	19p13	NC_000019	6536851	6542163	6539507	11	0	24119161	NM_001252
355307	TNFRSF7	TNFRSF7	939	12	12p13	NC_000012	6424327	6431145	6427736	18	1	23510435	NM_001242

36	LTA	LTA	4049	6	6p21.3	NC_000006	31648072	31650077	31649075	4	0	6806892	NM_000595
159	TNFRSF1A	TNFRSF1A	7132	12	12p13.2	NC_000012	6308185	6321522	6314854	30	1	23312372	NM_001065
1116	LTBR	LTBR	4055	12	12p13	NC_000012	6363618	6370995	6367307	26	1	4505038	NM_002342
256278	TNFRSF1B	TNFRSF1B	7133	1	1p36.3-p36.2	NC_000001	12161326	12203543	12182435	25	1	23312365	NM_001066
279899	TNFRSF14	TNFRSF14	8764	1	1p36.3-p36.2	NC_000001	2521455	2528915	2525185	26	1	23200040	NM_003820

177136	TNFSF8	TNFSF8	944	9	9q33	NC_000009	114744678	114772324	114758501	11	0	24119162	NM_001244
1314	TNFRSF8	TNFRSF8	943	1	1p36	NC_000001	12057700	12138530	12098115	6	0	23510432	NM_001243

376208	LTB	LTB	4050	6	6p21.3	NC_000006	31656314	31658181	31657248	11	1	4505034	NM_002341
1116	LTBR	LTBR	4055	12	12p13	NC_000012	6363618	6370995	6367307	26	1	4505038	NM_002342

652	TNFSF5	TNFSF5	959	X	Xq26	NC_000023	135455889	135468069	135461979	1	0	4557432	NM_000074
504816	TNFRSF5	TNFRSF5	958	20	20q12-q13.2	NC_000020	44180313	44191339	44185826	22	1	23312369	NM_001250

2007	TNFSF6	TNFSF6	356	1	1q23	NC_000001	169359842	169367670	169363756	3	0	4557328	NM_000639
82359	TNFRSF6	TNFRSF6	355	10	10q24.1	NC_000010	90740268	90765522	90752895	24	1	23510419	NM_000043
434878	TNFRSF6B	TNFRSF6B	8771	20	20q13.3	NC_000020	61796732	61800481	61798607	28	1	14790166	NM_003823

387871	TNFSF10	TNFSF10	8743	3	3q26	NC_000003	173706167	173723971	173715069	24	1	23510439	NM_003810
51233	TNFRSF10B	RHOBTB2	23221	8	8p21.3	NC_000008	22913407	22933653	22923530	28	1	14165285	NM_015178
129844	TNFRSF10D	TNFRSF10D	8793	8	8p21	NC_000008	23049051	23077485	23063268	22	1	42544227	NM_003840
81791	TNFRSF11B	TNFRSF11B	4982	8	8q24	NC_000008	120004978	120033492	120019235	21	1	22547122	NM_002546

333791	TNFSF11	TNFSF11	8600	13	13q14	NC_000013	42043795	42080148	42061972	5	0	14790148	NM_003701
204044	TNFRSF11A	TNFRSF11A	8792	18	18q22.1	NC_000018	58143528	58204484	58174006	14	0	22547111	NM_003839
81791	TNFRSF11B	TNFRSF11B	4982	8	8q24	NC_000008	120004978	120033492	120019235	21	1	22547122	NM_002546

1524	TNFSF9	TNFSF9	8744	19	19p13.3	NC_000019	6482037	6486933	6484485	11	0	24119163	NM_003811
193418	TNFRSF9	TNFRSF9	3604	1	1p36	NC_000001	7914174	7935153	7924664	6	0	23510438	NM_001561

181097	TNFSF4	TNFSF4	7292	1	1q25	NC_000001	169884528	169908128	169896328	11	0	23510446	NM_003326
129780	TNFRSF4	TNFRSF4	7293	1	1p36	NC_000001	1186630	1189435	1188033	8	0	23312366	NM_003327

129708	TNFSF14	TNFSF14	8740	19	19p13.3	NC_000019	6615568	6621599	6618584	3	0	25952143	NM_003807
279899	TNFRSF14	TNFRSF14	8764	1	1p36.3-p36.2	NC_000001	2521455	2528915	2525185	26	1	23200040	NM_003820
434878	TNFRSF6B	TNFRSF6B	8771	20	20q13.3	NC_000020	61796732	61800481	61798607	28	1	14790166	NM_003823
1116	LTBR	LTBR	4055	12	12p13	NC_000012	6363618	6370995	6367307	26	1	4505038	NM_002342

54673	TNFSF13	TNFSF13	8741	17	17p13.1	NC_000017	7402340	7405642	7403991	29	1	26051244	NM_003808
299558	TNFRSF25	TNFRSF25	8718	1	1p36.2	NC_000001	6455482	6460521	6458002	21	1	23200019	NM_003790

248197	TNFSF18	TNFSF18	8995	1	1q23	NC_000001	169742108	169751713	169746911	2	0	40354198	NM_005092
212680	TNFRSF18	TNFRSF18	8784	1	1p36.3	NC_000001	1178812	1182012	1180412	11	0	23238190	NM_004195

89679	IL2	IL2	3558	4	4q26-q27	NC_000004	123730230	123735485	123732858	1	0	28178860	NM_000586
130058	IL2RA	IL2RA	3559	10	10p15-p14	NC_000010	6093512	6144278	6118895	10	0	4557666	NM_000417
75596	IL2RB	IL2RB	3560	22	22q13; 22q13.1	NC_000022	35846382	35870462	35858422	19	1	23238195	NM_000878
84	IL2RG	IL2RG	3561	X	Xq13.1	NC_000023	70110280	70114424	70112352	21	1	4557881	NM_000206

521649	IL7	IL7	3574	8	8q12-q13	NC_000008	79807561	79880313	79843937	17	1	28610152	NM_000880
362807	IL7R	IL7R	3575	5	5p13	NC_000005	35892748	35912681	35902715	21	0	28610150	NM_002185
84	IL2RG	IL2RG	3561	X	Xq13.1	NC_000023	70110280	70114424	70112352	21	1	4557881	NM_000206

960	IL9	IL9	3578	5	5q31.1	NC_000005	135255834	135259415	135257625	1	0	10834979	NM_000590
406228	IL9R	IL9R	3581	"X, chromosome: Y"	Xq28 and Yq12	NC_000023	154790950	154804186	154797568	1	0	29171681	NM_002186
84	IL2RG	IL2RG	3561	X	Xq13.1	NC_000023	70110280	70114424	70112352	21	1	4557881	NM_000206

528402	IL15	IL15	3600	4	4q31	NC_000004	142915359	143012217	142963788	16	1	26787979	NM_000585
12503	IL15RA	IL15RA	3601	10	10p15-p14	NC_000010	6034340	6060148	6047244	18	1	26787980	NM_002189
75596	IL2RB	IL2RB	3560	22	22q13; 22q13.1	NC_000022	35846382	35870462	35858422	19	1	23238195	NM_000878
84	IL2RG	IL2RG	3561	X	Xq13.1	NC_000023	70110280	70114424	70112352	21	1	4557881	NM_000206

73917	IL4	IL4	3565	5	5q31.1	NC_000005	132037272	132046267	132041770	1	0	27477090	NM_000589
75545	IL4R	IL4R	3566	16	16p11.2-12.1	NC_000016	27248888	27283596	27266242	26	1	4557668	NM_000418
84	IL2RG	IL2RG	3561	X	Xq13.1	NC_000023	70110280	70114424	70112352	21	1	4557881	NM_000206
285115	IL13RA1	IL13RA1	3597	X	Xq24	NC_000023	117643441	117710378	117676910	29	1	26787975	NM_001560

845	IL13	IL13	3596	5	5q31	NC_000005	132021764	132024700	132023232	3	0	26787977	NM_002188
75545	IL4R	IL4R	3566	16	16p11.2-12.1	NC_000016	27248888	27283596	27266242	26	1	4557668	NM_000418
285115	IL13RA1	IL13RA1	3597	X	Xq24	NC_000023	117643441	117710378	117676910	29	1	26787975	NM_001560
336046	IL13RA2	IL13RA2	3598	X	Xq13.1-q28	NC_000023	114061520	114075187	114068354	9	0	26787976	NM_000640
84	IL2RG	IL2RG	3561	X	Xq13.1	NC_000023	70110280	70114424	70112352	21	1	4557881	NM_000206

694	IL3	IL3	3562	5	5q31.1	NC_000005	131424246	131426795	131425521	1	0	28416914	NM_000588
460433	IL3RA	IL3RA	3563	"X, chromosome: Y"	Xp22.3 or Yp11.3	NC_000023	1499188	1545409	1522299	20	1	28416950	NM_002183
285401	CSF2RB	CSF2RB	1439	22	22q13.1	NC_000022	35642722	35659318	35651020	14	1	4559407	NM_000395

2247	IL5	IL5	3567	5	5q31.1	NC_000005	131905035	131907113	131906074	1	0	28559032	NM_000879
68876	IL5RA	IL5RA	3568	3	3p26-p24	NC_000003	3086421	3127031	3106726	4	0	28559020	NM_000564
285401	CSF2RB	CSF2RB	1439	22	22q13.1	NC_000022	35642722	35659318	35651020	14	1	4559407	NM_000395

1349	CSF2	CSF2	1437	5	5q31.1	NC_000005	131437384	131439758	131438571	5	0	27437029	NM_000758
520937	CSF2RA	CSF2RA	1438	"X, chromosome: Y"	Xp22.32 and Yp11.3	NC_000023	1355173	1396299	1375736	17	1	27437028	NM_006140
285401	CSF2RB	CSF2RB	1439	22	22q13.1	NC_000022	35642722	35659318	35651020	14	1	4559407	NM_000395

856	IFNG	IFNG	3458	12	12q14	NC_000012	66834816	66839770	66837293	5	0	10835170	NM_000619
180866	IFNGR1	IFNGR1	3459	6	6q23-q24	NC_000006	137560315	137582200	137571258	28	1	4557879	NM_000416
409200	IFNGR2	IFNGR2	3460	21	21q22.11	NC_000021	33697072	33731696	33714384	31	1	47419933	NM_005534

193717	IL10	IL10	3586	1	1q31-q32	NC_000001	203329343	203334234	203331789	3	0	24430216	NM_000572
504035	IL10RA	IL10RA	3587	11	11q23	NC_000011	117362319	117377404	117369862	19	1	24430213	NM_001558
418291	IL10RB	IL10RB	3588	21	21q22.1-q22.2; 21q22.11	NC_000021	33560542	33591390	33575966	31	1	24430214	NM_000628

41724	IL17	IL17	3605	6	6p12	NC_000006	52159144	52163395	52161270	1	0	27477085	NM_002190
129751	IL17R	IL17R	23765	22	22q11.1	NC_000022	15940412	15965959	15953186	21	1	23238207	NM_014339

170359	IL16	IL16	3603	15	15q26.3	NC_000015	79262255	79392157	79327206	26	1	27262654	NM_004513
17483	CD4	CD4	920	12	12pter-p12	NC_000012	6769005	6800235	6784620	23	1	21314613	NM_000616

673	IL12A	IL12A	3592	3	3p12-q13.2	NC_000003	161189331	161196508	161192920	4	0	24430218	NM_000882
223894	IL12RB1	IL12RB1	3594	19	19p13.1	NC_000019	18031704	18058697	18045201	10	0	5031784	NM_005535
413608	IL12RB2	IL12RB2	3595	1	1p31.3-p31.2	NC_000001	67485068	67574604	67529836	6	0	24497441	NM_001559

674	IL12B	IL12B	3593	5	5q31.1-q33.1	NC_000005	158674369	158690059	158682214	1	0	24497437	NM_002187
223894	IL12RB1	IL12RB1	3594	19	19p13.1	NC_000019	18031704	18058697	18045201	10	0	5031784	NM_005535
413608	IL12RB2	IL12RB2	3595	1	1p31.3-p31.2	NC_000001	67485068	67574604	67529836	6	0	24497441	NM_001559

73010	IFNW1	IFNW1	3467	9	9p22	NC_000009	21130631	21132144	21131388	1	0	4504604	NM_002177
181315	IFNAR1	IFNAR1	3454	21	21q22.1; 21q22.11	NC_000021	33619084	33653999	33636542	27	1	46488931	NM_000629
86958	IFNAR2	IFNAR2	3455	21	21q22.1; 21q22.11	NC_000021	33524101	33558697	33541399	27	1	46488933	NM_000874

93177	IFNB1	IFNB1	3456	9	9p21	NC_000009	21067112	21067868	21067490	0	0	50593016	NM_002176
181315	IFNAR1	IFNAR1	3454	21	21q22.1; 21q22.11	NC_000021	33619084	33653999	33636542	27	1	46488931	NM_000629
86958	IFNAR2	IFNAR2	3455	21	21q22.1; 21q22.11	NC_000021	33524101	33558697	33541399	27	1	46488933	NM_000874

1722	IL1A	IL1A	3552	2	2q14	NC_000002	113247724	113259202	113253463	10	1	27894329	NM_000575
82112	IL1R1	IL1R1	3554	2	2q12	NC_000002	102228920	102254852	102241886	28	1	27894331	NM_000877
25333	IL1R2	IL1R2	7850	2	2q12-q22	NC_000002	102066824	102103403	102085114	20	1	27894332	NM_004633

126256	IL1B	IL1B	3553	2	2q14	NC_000002	113303568	113310587	113307078	18	0	27894305	NM_000576
82112	IL1R1	IL1R1	3554	2	2q12	NC_000002	102228920	102254852	102241886	28	1	27894331	NM_000877
25333	IL1R2	IL1R2	7850	2	2q12-q22	NC_000002	102066824	102103403	102085114	20	1	27894332	NM_004633

81134	IL1RN	IL1RN	3557	2	2q14.2	NC_000002	113591701	113607824	113599763	23	1	27894315	NM_000577
82112	IL1R1	IL1R1	3554	2	2q12	NC_000002	102228920	102254852	102241886	28	1	27894331	NM_000877
25333	IL1R2	IL1R2	7850	2	2q12-q22	NC_000002	102066824	102103403	102085114	20	1	27894332	NM_004633

83077	IL18	IL18	3606	11	11q22.2-q22.3	NC_000011	111519186	111540050	111529618	20	1	27502389	NM_001562
159301	IL18R1	IL18R1	8809	2	2q12	NC_000002	102437615	102473736	102455676	12	0	27477086	NM_003855
158315	IL18RAP	IL18RAP	8807	2	2p24.3-p24.1	NC_000002	102493772	102527543	102510658	9	0	27477087	NM_003853

308053	IGF1	IGF1	3479	12	12q22-q23	NC_000012	101292144	101376791	101334468	24	1	19923111	NM_000618
239176	IGF1R	IGF1R	3480	15	15q26.3	NC_000015	97010288	97319034	97164661	30	1	11068002	NM_000875

251664	IGF2	IGF2	3481	11	11p15.5	NC_000011	2110532	2116578	2113555	31	1	6453816	NM_000612
76473	IGF2R	IGF2R	3482	6	6q26	NC_000006	160360542	160497994	160429268	31	1	4504610	NM_000876

89832	INS	INS	3630	11	11p15.5	NC_000011	2137585	2139000	2138293	6	0	4557670	NM_000207
438669	INSR	INSR	3643	19	19p13.3-p13.2	NC_000019	7067638	7245011	7156325	30	1	4557883	NM_000208

396530	HGF	HGF	3082	7	7q21.1	NC_000007	80976096	81044003	81010050	15	1	33859834	NM_000601
419124	MET	MET	4233	7	7q31	NC_000007	115906410	116032391	115969401	29	1	42741654	NM_000245

349110	MST1	MST1	4485	3	3p21	NC_000003	49696392	49701099	49698746	9	0	31543211	NM_020998
2942	MST1R	MST1R	4486	3	3p21.3	NC_000003	49899443	49916074	49907759	15	0	4505264	NM_002447

278954	FGF1	FGF1	2246	5	5q31	NC_000005	141953308	142045812	141999560	17	0	15055546	NM_000800
748	FGFR1	FGFR1	2260	8	8p11.2-p11.1	NC_000008	38389449	38445293	38417371	32	1	13186232	NM_000604
404081	FGFR2	FGFR2	2263	10	10q26	NC_000010	123227846	123347907	123287877	28	1	13186239	NM_000141
1420	FGFR3	FGFR3	2261	4	4p16.3	NC_000004	1762854	1777829	1770342	25	1	13112046	NM_000142
165950	FGFR4	FGFR4	2264	5	5q35.1-qter	NC_000005	176446527	176457733	176452130	20	1	47524172	NM_002011

422889	FGF2	FGF2	2247	4	4q26-q27	NC_000004	124105468	124176995	124141232	22	1	41352694	NM_002006
748	FGFR1	FGFR1	2260	8	8p11.2-p11.1	NC_000008	38389449	38445293	38417371	32	1	13186232	NM_000604
404081	FGFR2	FGFR2	2263	10	10q26	NC_000010	123227846	123347907	123287877	28	1	13186239	NM_000141
1420	FGFR3	FGFR3	2261	4	4p16.3	NC_000004	1762854	1777829	1770342	25	1	13112046	NM_000142
165950	FGFR4	FGFR4	2264	5	5q35.1-qter	NC_000005	176446527	176457733	176452130	20	1	47524172	NM_002011

37092	FGF3	FGF3	2248	11	11q13	NC_000011	69333917	69343129	69338523	1	0	15451899	NM_005247
748	FGFR1	FGFR1	2260	8	8p11.2-p11.1	NC_000008	38389449	38445293	38417371	32	1	13186232	NM_000604
404081	FGFR2	FGFR2	2263	10	10q26	NC_000010	123227846	123347907	123287877	28	1	13186239	NM_000141

1755	FGF4	FGF4	2249	11	11q13.3	NC_000011	69296978	69299352	69298165	1	0	4503700	NM_002007
748	FGFR1	FGFR1	2260	8	8p11.2-p11.1	NC_000008	38389449	38445293	38417371	32	1	13186232	NM_000604
404081	FGFR2	FGFR2	2263	10	10q26	NC_000010	123227846	123347907	123287877	28	1	13186239	NM_000141
1420	FGFR3	FGFR3	2261	4	4p16.3	NC_000004	1762854	1777829	1770342	25	1	13112046	NM_000142
165950	FGFR4	FGFR4	2264	5	5q35.1-qter	NC_000005	176446527	176457733	176452130	20	1	47524172	NM_002011

37055	FGF5	FGF5	2250	4	4q21	NC_000004	81545011	81569338	81557175	9	0	15055550	NM_004464
748	FGFR1	FGFR1	2260	8	8p11.2-p11.1	NC_000008	38389449	38445293	38417371	32	1	13186232	NM_000604
404081	FGFR2	FGFR2	2263	10	10q26	NC_000010	123227846	123347907	123287877	28	1	13186239	NM_000141
1420	FGFR3	FGFR3	2261	4	4p16.3	NC_000004	1762854	1777829	1770342	25	1	13112046	NM_000142

166015	FGF6	FGF6	2251	12	12p13	NC_000012	4413569	4425041	4419305	4	0	10337586	NM_020996
748	FGFR1	FGFR1	2260	8	8p11.2-p11.1	NC_000008	38389449	38445293	38417371	32	1	13186232	NM_000604
404081	FGFR2	FGFR2	2263	10	10q26	NC_000010	123227846	123347907	123287877	28	1	13186239	NM_000141
165950	FGFR4	FGFR4	2264	5	5q35.1-qter	NC_000005	176446527	176457733	176452130	20	1	47524172	NM_002011

433252	FGF7	FGF7	2252	15	15q15-q21.1	NC_000015	47502751	47566815	47534783	18	1	15147344	NM_002009
404081	FGFR2	FGFR2	2263	10	10q26	NC_000010	123227846	123347907	123287877	28	1	13186239	NM_000141

57710	FGF8	FGF8	2253	10	10q24	NC_000010	103519877	103525817	103522847	2	0	15147351	NM_006119
404081	FGFR2	FGFR2	2263	10	10q26	NC_000010	123227846	123347907	123287877	28	1	13186239	NM_000141
1420	FGFR3	FGFR3	2261	4	4p16.3	NC_000004	1762854	1777829	1770342	25	1	13112046	NM_000142
165950	FGFR4	FGFR4	2264	5	5q35.1-qter	NC_000005	176446527	176457733	176452130	20	1	47524172	NM_002011

111	FGF9	FGF9	2254	13	13q11-q12	NC_000013	21143875	21174187	21159031	5	0	4503706	NM_002010
748	FGFR1	FGFR1	2260	8	8p11.2-p11.1	NC_000008	38389449	38445293	38417371	32	1	13186232	NM_000604
404081	FGFR2	FGFR2	2263	10	10q26	NC_000010	123227846	123347907	123287877	28	1	13186239	NM_000141
1420	FGFR3	FGFR3	2261	4	4p16.3	NC_000004	1762854	1777829	1770342	25	1	13112046	NM_000142
165950	FGFR4	FGFR4	2264	5	5q35.1-qter	NC_000005	176446527	176457733	176452130	20	1	47524172	NM_002011

248049	FGF10	FGF10	2255	5	5p13-p12	NC_000005	44340854	44424541	44382698	4	0	4758359	NM_004465
748	FGFR1	FGFR1	2260	8	8p11.2-p11.1	NC_000008	38389449	38445293	38417371	32	1	13186232	NM_000604
404081	FGFR2	FGFR2	2263	10	10q26	NC_000010	123227846	123347907	123287877	28	1	13186239	NM_000141
1420	FGFR3	FGFR3	2261	4	4p16.3	NC_000004	1762854	1777829	1770342	25	1	13112046	NM_000142
165950	FGFR4	FGFR4	2264	5	5q35.1-qter	NC_000005	176446527	176457733	176452130	20	1	47524172	NM_002011

31339	FGF11	FGF11	2256	17	17p13.1	NC_000017	7283413	7288975	7286194	17	1	38683846	NM_004112
748	FGFR1	FGFR1	2260	8	8p11.2-p11.1	NC_000008	38389449	38445293	38417371	32	1	13186232	NM_000604
404081	FGFR2	FGFR2	2263	10	10q26	NC_000010	123227846	123347907	123287877	28	1	13186239	NM_000141
1420	FGFR3	FGFR3	2261	4	4p16.3	NC_000004	1762854	1777829	1770342	25	1	13112046	NM_000142
165950	FGFR4	FGFR4	2264	5	5q35.1-qter	NC_000005	176446527	176457733	176452130	20	1	47524172	NM_002011

386193	FGF12	FGF12	2257	3	3q28	NC_000003	193342432	193928074	193635253	21	1	21614510	NM_004113
748	FGFR1	FGFR1	2260	8	8p11.2-p11.1	NC_000008	38389449	38445293	38417371	32	1	13186232	NM_000604
404081	FGFR2	FGFR2	2263	10	10q26	NC_000010	123227846	123347907	123287877	28	1	13186239	NM_000141
1420	FGFR3	FGFR3	2261	4	4p16.3	NC_000004	1762854	1777829	1770342	25	1	13112046	NM_000142
165950	FGFR4	FGFR4	2264	5	5q35.1-qter	NC_000005	176446527	176457733	176452130	20	1	47524172	NM_002011

6540	FGF13	FGF13	2258	X	Xq26.3	NC_000023	137439255	137547035	137493145	16	1	16306544	NM_004114
748	FGFR1	FGFR1	2260	8	8p11.2-p11.1	NC_000008	38389449	38445293	38417371	32	1	13186232	NM_000604
404081	FGFR2	FGFR2	2263	10	10q26	NC_000010	123227846	123347907	123287877	28	1	13186239	NM_000141
1420	FGFR3	FGFR3	2261	4	4p16.3	NC_000004	1762854	1777829	1770342	25	1	13112046	NM_000142
165950	FGFR4	FGFR4	2264	5	5q35.1-qter	NC_000005	176446527	176457733	176452130	20	1	47524172	NM_002011

223851	FGF14	FGF14	2259	13	13q34	NC_000013	101173036	101852125	101512581	11	1	28872754	NM_004115
748	FGFR1	FGFR1	2260	8	8p11.2-p11.1	NC_000008	38389449	38445293	38417371	32	1	13186232	NM_000604
404081	FGFR2	FGFR2	2263	10	10q26	NC_000010	123227846	123347907	123287877	28	1	13186239	NM_000141
1420	FGFR3	FGFR3	2261	4	4p16.3	NC_000004	1762854	1777829	1770342	25	1	13112046	NM_000142
165950	FGFR4	FGFR4	2264	5	5q35.1-qter	NC_000005	176446527	176457733	176452130	20	1	47524172	NM_002011

534405	FGF16	FGF16	8823	X	Xq13	NC_000023	76515793	76518158	76516976	0	0	4503690	NM_003868
748	FGFR1	FGFR1	2260	8	8p11.2-p11.1	NC_000008	38389449	38445293	38417371	32	1	13186232	NM_000604
404081	FGFR2	FGFR2	2263	10	10q26	NC_000010	123227846	123347907	123287877	28	1	13186239	NM_000141
1420	FGFR3	FGFR3	2261	4	4p16.3	NC_000004	1762854	1777829	1770342	25	1	13112046	NM_000142
165950	FGFR4	FGFR4	2264	5	5q35.1-qter	NC_000005	176446527	176457733	176452130	20	1	47524172	NM_002011

248192	FGF17	FGF17	8822	8	8p21	NC_000008	21956374	21961706	21959040	3	0	4503692	NM_003867
748	FGFR1	FGFR1	2260	8	8p11.2-p11.1	NC_000008	38389449	38445293	38417371	32	1	13186232	NM_000604
404081	FGFR2	FGFR2	2263	10	10q26	NC_000010	123227846	123347907	123287877	28	1	13186239	NM_000141
1420	FGFR3	FGFR3	2261	4	4p16.3	NC_000004	1762854	1777829	1770342	25	1	13112046	NM_000142
165950	FGFR4	FGFR4	2264	5	5q35.1-qter	NC_000005	176446527	176457733	176452130	20	1	47524172	NM_002011

87191	FGF18	FGF18	8817	5	5q34	NC_000005	170779272	170816781	170798027	9	1	4503694	NM_003862
748	FGFR1	FGFR1	2260	8	8p11.2-p11.1	NC_000008	38389449	38445293	38417371	32	1	13186232	NM_000604
404081	FGFR2	FGFR2	2263	10	10q26	NC_000010	123227846	123347907	123287877	28	1	13186239	NM_000141
1420	FGFR3	FGFR3	2261	4	4p16.3	NC_000004	1762854	1777829	1770342	25	1	13112046	NM_000142
165950	FGFR4	FGFR4	2264	5	5q35.1-qter	NC_000005	176446527	176457733	176452130	20	1	47524172	NM_002011

249200	FGF19	FGF19	9965	11	11q13.1	NC_000011	69222187	69228287	69225237	7	0	15011922	NM_005117
748	FGFR1	FGFR1	2260	8	8p11.2-p11.1	NC_000008	38389449	38445293	38417371	32	1	13186232	NM_000604
404081	FGFR2	FGFR2	2263	10	10q26	NC_000010	123227846	123347907	123287877	28	1	13186239	NM_000141
1420	FGFR3	FGFR3	2261	4	4p16.3	NC_000004	1762854	1777829	1770342	25	1	13112046	NM_000142
165950	FGFR4	FGFR4	2264	5	5q35.1-qter	NC_000005	176446527	176457733	176452130	20	1	47524172	NM_002011

2561	NGFB	NGFB	4803	1	1p13.1	NC_000001	115540581	115548413	115544497	6	0	4505390	NM_002506
415768	NGFR	NGFR	4804	17	17q21-q22	NC_000017	44927666	44947360	44937513	19	1	4505392	NM_002507

439027	BDNF	BDNF	627	11	11p13	NC_000011	27633020	27699851	27666436	13	0	34106711	NM_001709
439109	NTRK2	NTRK2	4915	9	9q22.1	NC_000009	84514247	84866963	84690605	24	0	21361305	NM_006180
415768	NGFR	NGFR	4804	17	17q21-q22	NC_000017	44927666	44947360	44937513	19	1	4505392	NM_002507

99171	NTF3	NTF3	4908	12	12p13	NC_000012	5473527	5474726	5474127	8	1	45359869	NM_002527
439109	NTRK2	NTRK2	4915	9	9q22.1	NC_000009	84514247	84866963	84690605	24	0	21361305	NM_006180
26776	NTRK3	NTRK3	4916	15	15q25	NC_000015	86221053	86600665	86410859	9	0	4505474	NM_002530
415768	NGFR	NGFR	4804	17	17q21-q22	NC_000017	44927666	44947360	44937513	19	1	4505392	NM_002507

266902	NTF5	NTF5	4909	19	19q13.3	NC_000019	54256209	54260047	54258128	10	1	34328933	NM_006179
439109	NTRK2	NTRK2	4915	9	9q22.1	NC_000009	84514247	84866963	84690605	24	0	21361305	NM_006180
26776	NTRK3	NTRK3	4916	15	15q25	NC_000015	86221053	86600665	86410859	9	0	4505474	NM_002530
415768	NGFR	NGFR	4804	17	17q21-q22	NC_000017	44927666	44947360	44937513	19	1	4505392	NM_002507

1166	THPO	THPO	7066	3	3q27	NC_000003	185572475	185578634	185575555	3	0	40805871	NM_000460
534347	MPL	MPL	4352	1	1p34	NC_000001	43472568	43489228	43480898	2	0	4885490	NM_005373

2303	EPO	EPO	2056	7	7q22	NC_000007	99963074	99965974	99964524	4	0	4503588	NM_000799
127826	EPOR	EPOR	2057	19	19p13.3-p13.2	NC_000019	11349475	11356019	11352747	21	1	4557561	NM_000121

115181	ANGPT2	ANGPT2	285	8	8p23.1	NC_000008	6347601	6408172	6377887	12	1	4557314	NM_001147
89640	TEK	TEK	7010	9	9p21	NC_000009	27099441	27220165	27159803	13	1	4557868	NM_000459

220745	ANGPTL1	ANGPTL1	9068	1	1q25.2	NC_000001	175550328	175571872	175561100	28	1	38327520	NM_004673
89640	TEK	TEK	7010	9	9p21	NC_000009	27099441	27220165	27159803	13	1	4557868	NM_000459

376032	PDGFA	PDGFA	5154	7	7p22	NT_079516	46647	47960	47304	11	1	15208657	NM_002607
74615	PDGFRA	PDGFRA	5156	4	4q11-q13	NC_000004	54936130	55005339	54970735	25	1	15451787	NM_006206

1976	PDGFB	PDGFB	5155	22	22q12.3-q13.1; 22q13.1	NC_000022	37944219	37965490	37954855	17	1	4505680	NM_002608
74615	PDGFRA	PDGFRA	5156	4	4q11-q13	NC_000004	54936130	55005339	54970735	25	1	15451787	NM_006206
307783	PDGFRB	PDGFRB	5159	5	5q31-q32	NC_000005	149473596	149515503	149494550	31	1	15451788	NM_002609

73793	VEGF	VEGF	7422	6	6p12	NC_000006	43845924	43860314	43853119	28	1	30172563	NM_003376
128271	FLT1	FLT1	2321	13	13q12	NC_000013	27773790	27967232	27870511	27	1	32306519	NM_002019
12337	KDR	KDR	3791	4	4q11-q12	NC_000004	55785577	55832690	55809134	22	1	11321596	NM_002253
173548	NRP1	NRP1	8829	10	10p12	NC_000010	33506432	33663474	33584953	30	1	40254451	NM_003873
368746	NRP2	NRP2	8828	2	2q33.3	NC_000002	206372730	206488363	206430547	28	1	41872532	NM_003872

78781	VEGFB	VEGFB	7423	11	11q13	NC_000011	63758842	63762835	63760839	25	1	39725673	NM_003377
128271	FLT1	FLT1	2321	13	13q12	NC_000013	27773790	27967232	27870511	27	1	32306519	NM_002019
173548	NRP1	NRP1	8829	10	10p12	NC_000010	33506432	33663474	33584953	30	1	40254451	NM_003873

79141	VEGFC	VEGFC	7424	4	4q34.1-q34.3	NC_000004	177979840	178089044	178034442	15	1	19924300	NM_005429
12337	KDR	KDR	3791	4	4q11-q12	NC_000004	55785577	55832690	55809134	22	1	11321596	NM_002253
415048	FLT4	FLT4	2324	5	5q34-q35	NC_000005	179962148	180009172	179985660	16	1	4503752	NM_002020

11392	FIGF	FIGF	2277	X	Xp22.31	NC_000023	15123376	15162234	15142805	7	0	19924297	NM_004469
12337	KDR	KDR	3791	4	4q11-q12	NC_000004	55785577	55832690	55809134	22	1	11321596	NM_002253
415048	FLT4	FLT4	2324	5	5q34-q35	NC_000005	179962148	180009172	179985660	16	1	4503752	NM_002020

252820	PGF	PGF	5228	14	14q24-q31	NC_000014	74478293	74492044	74485169	21	1	34147600	NM_002632
128271	FLT1	FLT1	2321	13	13q12	NC_000013	27773790	27967232	27870511	27	1	32306519	NM_002019
173548	NRP1	NRP1	8829	10	10p12	NC_000010	33506432	33663474	33584953	30	1	40254451	NM_003873

419815	EGF	EGF	1950	4	4q25	NC_000004	111191654	111291023	111241339	13	1	6031163	NM_001963
77432	EGFR	EGFR	1956	7	7p12	NC_000007	54860934	55049240	54955087	27	1	41327737	NM_005228

170009	TGFA	TGFA	7039	2	2p13	NC_000002	70586074	70692585	70639330	15	0	4507460	NM_003236
77432	EGFR	EGFR	1956	7	7p12	NC_000007	54860934	55049240	54955087	27	1	41327737	NM_005228

270833	AREG	AREG	374	4	4q13-q21	NC_000004	75675888	75685761	75680825	18	1	22035683	NM_001657
77432	EGFR	EGFR	1956	7	7p12	NC_000007	54860934	55049240	54955087	27	1	41327737	NM_005228

73105	BTC	BTC	685	4	4q13-q21	NC_000004	76028627	76077008	76052818	9	0	4502460	NM_001729
77432	EGFR	EGFR	1956	7	7p12	NC_000007	54860934	55049240	54955087	27	1	41327737	NM_005228
306251	ERBB3	ERBB3	2065	12	12q13	NC_000012	54760154	54782854	54771504	27	1	54792101	NM_001005915
7888	ERBB4	ERBB4	2066	2	2q33.3-q34	NC_000002	212072321	213228793	212650557	21	1	4885214	NM_005235

172816	NRG1	NRG1	3084	8	8p21-p12	NC_000008	32525295	32741615	32633455	22	0	4758525	NM_004495
7888	ERBB4	ERBB4	2066	2	2q33.3-q34	NC_000002	212072321	213228793	212650557	21	1	4885214	NM_005235
306251	ERBB3	ERBB3	2065	12	12q13	NC_000012	54760154	54782854	54771504	27	1	54792101	NM_001005915
446352	ERBB2	ERBB2	2064	17	17q11.2-q12; 17q21.1	NC_000017	35109922	35138436	35124179	31	1	54792097	NM_001005862

799	DTR	DTR	1839	5	5q23	NC_000005	139692613	139706358	139699486	26	1	4503412	NM_001945
77432	EGFR	EGFR	1956	7	7p12	NC_000007	54860934	55049240	54955087	27	1	41327737	NM_005228
7888	ERBB4	ERBB4	2066	2	2q33.3-q34	NC_000002	212072321	213228793	212650557	21	1	4885214	NM_005235

115263	EREG	EREG	2069	4	4q13.3	NC_000004	75595895	75619512	75607704	14	0	4557566	NM_001432
77432	EGFR	EGFR	1956	7	7p12	NC_000007	54860934	55049240	54955087	27	1	41327737	NM_005228
7888	ERBB4	ERBB4	2066	2	2q33.3-q34	NC_000002	212072321	213228793	212650557	21	1	4885214	NM_005235

1721	IL11	IL11	3589	19	19q13.3-q13.4	NC_000019	60567569	60573626	60570598	7	0	24430217	NM_000641
204891	IL11RA	IL11RA	3590	9	9p13	NC_000009	34643932	34651884	34647908	24	1	22212920	NM_004512
71968	IL6ST	IL6ST	3572	5	5q11	NC_000005	55272452	55326520	55299486	31	1	28610146	NM_002184

2233	CSF3	CSF3	1440	17	17q11.2-q12	NC_000017	35425214	35427592	35426403	9	0	27437047	NM_000759
381027	CSF3R	CSF3R	1441	1	1p35-p34.3	NC_000001	36600737	36617602	36609170	19	1	27437046	NM_000760

194236	LEP	LEP	3952	7	7q31.3	NC_000007	127485995	127491632	127488814	6	1	4557714	NM_000230
23581	LEPR	LEPR	3953	1	1p31	NC_000001	65603007	65815197	65709102	30	1	51093378	NM_001003679

130210	IL6	IL6	3569	7	7p21	NC_000007	22540060	22544856	22542458	16	1	10834983	NM_000600
193400	IL6R	IL6R	3570	1	1q21	NC_000001	151190742	151253261	151222002	21	1	31317250	NM_000565
71968	IL6ST	IL6ST	3572	5	5q11	NC_000005	55272452	55326520	55299486	31	1	28610146	NM_002184

2250	LIF	LIF	3976	22	22q12.2	NC_000022	28960997	28967302	28964150	16	1	6006018	NM_002309
446501	LIFR	LIFR	3977	5	5p13-p12	NC_000005	38515662	38631253	38573458	23	1	6042197	NM_002310
71968	IL6ST	IL6ST	3572	5	5q11	NC_000005	55272452	55326520	55299486	31	1	28610146	NM_002184

433319	CTF1	CTF1	1489	16	16p11.2-p11.1	NC_000016	30815429	30822382	30818906	9	0	40788012	NM_001330
71968	IL6ST	IL6ST	3572	5	5q11	NC_000005	55272452	55326520	55299486	31	1	28610146	NM_002184
446501	LIFR	LIFR	3977	5	5p13-p12	NC_000005	38515662	38631253	38573458	23	1	6042197	NM_002310

46366	ZFP91	ZFP91	80829	11	11q12	NC_000011	58103225	58145091	58124158	33	1	25777699	NM_053023
194774	CNTFR	CNTFR	1271	9	9p13	NC_000009	34541432	34579722	34560577	13	1	22212916	NM_001842
71968	IL6ST	IL6ST	3572	5	5q11	NC_000005	55272452	55326520	55299486	31	1	28610146	NM_002184
446501	LIFR	LIFR	3977	5	5p13-p12	NC_000005	38515662	38631253	38573458	23	1	6042197	NM_002310

248156	OSM	OSM	5008	22	22q12.2	NC_000022	28983375	28987394	28985385	8	0	28178862	NM_020530
238648	OSMR	OSMR	9180	5	5p13.1	NC_000005	38881893	38970159	38926026	24	1	4557039	NM_003999
71968	IL6ST	IL6ST	3572	5	5q11	NC_000005	55272452	55326520	55299486	31	1	28610146	NM_002184
446501	LIFR	LIFR	3977	5	5p13-p12	NC_000005	38515662	38631253	38573458	23	1	6042197	NM_002310

105927	SCGF	SCGF	6320	19	19q13.3	NC_000019	55918417	55920793	55919605	21	1	37595568	NM_002975
81665	KIT	KIT	3815	4	4q11-q12	NC_000004	55365089	55447783	55406436	20	0	4557694	NM_000222

428	FLT3LG	FLT3LG	2323	19	19q13.3	NC_000019	54669298	54681300	54675299	8	0	38455415	NM_001459
385	FLT3	FLT3	2322	13	13q12	NC_000013	27475753	27542750	27509252	9	0	4758395	NM_004119

173894	CSF1	CSF1	1435	1	1p21-p13	NC_000001	110165499	110184397	110174948	22	1	27262660	NM_000757
174142	CSF1R	CSF1R	1436	5	5q33-q35	NC_000005	149413051	149473128	149443090	26	1	27262658	NM_005211

82045	MDK	MDK	4192	11	11p11.2	NC_000011	46359858	46361951	46360905	27	1	24475622	NM_002391
78867	PTPRZ1	PTPRZ1	5803	7	7q31.3	NC_000007	121107358	121296041	121201700	16	0	4506328	NM_002851
434375	PTPRB	PTPRB	5787	12	12q15-q21	NC_000012	69201231	69289891	69245561	22	1	18491009	NM_002837

44	PTN	PTN	5764	7	7q33-q34	NC_000007	136369352	136485801	136427577	18	1	42476152	NM_002825
78867	PTPRZ1	PTPRZ1	5803	7	7q31.3	NC_000007	121107358	121296041	121201700	16	0	4506328	NM_002851
434375	PTPRB	PTPRB	5787	12	12q15-q21	NC_000012	69201231	69289891	69245561	22	1	18491009	NM_002837
158287	KIAA0468	SDC3	9672	1	1pter-p22.3	NC_000001	31011407	31050526	31030967	27	1	18491009	NM_002837

1103	TGFB1	TGFB1	7040	19	19q13.2; 19q13.1	NC_000019	46528068	46551628	46539848	30	1	10863872	NM_000660
28005	TGFBR1	TGFBR1	7046	9	9q22	NC_000009	98946967	98991862	98969415	32	1	4759225	NM_004612
82028	TGFBR2	TGFBR2	7048	3	3p22	NC_000003	30623042	30708147	30665595	32	1	23308726	NM_003242
342874	TGFBR3	TGFBR3	7049	1	1p33-p32	NC_000001	91860004	92077277	91968641	30	1	4507470	NM_003243

169300	TGFB2	TGFB2	7042	1	1q41	NC_000001	214908263	215003368	214955816	22	1	4507462	NM_003238
28005	TGFBR1	TGFBR1	7046	9	9q22	NC_000009	98946967	98991862	98969415	32	1	4759225	NM_004612
82028	TGFBR2	TGFBR2	7048	3	3p22	NC_000003	30623042	30708147	30665595	32	1	23308726	NM_003242
342874	TGFBR3	TGFBR3	7049	1	1p33-p32	NC_000001	91860004	92077277	91968641	30	1	4507470	NM_003243

2025	TGFB3	TGFB3	7043	14	14q24	NC_000014	75494195	75517242	75505719	20	1	4507464	NM_003239
28005	TGFBR1	TGFBR1	7046	9	9q22	NC_000009	98946967	98991862	98969415	32	1	4759225	NM_004612
82028	TGFBR2	TGFBR2	7048	3	3p22	NC_000003	30623042	30708147	30665595	32	1	23308726	NM_003242
342874	TGFBR3	TGFBR3	7049	1	1p33-p32	NC_000001	91860004	92077277	91968641	30	1	4507470	NM_003243

73853	BMP2	BMP2	650	20	20p12	NC_000020	6697207	6707769	6702488	18	1	4557368	NM_001200
2534	BMPR1A	BMPR1A	657	10	10q22.3	NC_000010	88506376	88674925	88590651	26	1	41349436	NM_004329
480321	BMPR1B	BMPR1B	658	4	4q22-q24	NC_000004	96154159	96433254	96293707	16	0	4502430	NM_001203
23994	ACVR2B	ACVR2B	93	3	3p22	NC_000003	38470814	38499868	38485341	8	1	10862697	NM_001106
150402	ACVR1	ACVR1	90	2	2q23-q24	NC_000002	158418469	158500579	158459524	28	1	10862690	NM_001105
283349	ACVR2	ACVR2	92	2	2q22.2-q23.3	NC_000002	148436296	148519244	148477770	20	1	10862696	NM_001616

121507	BMP3	BMP3	651	4	4p14-q21	NC_000004	82309298	82331904	82320601	6	0	4557370	NM_001201
2534	BMPR1A	BMPR1A	657	10	10q22.3	NC_000010	88506376	88674925	88590651	26	1	41349436	NM_004329
480321	BMPR1B	BMPR1B	658	4	4q22-q24	NC_000004	96154159	96433254	96293707	16	0	4502430	NM_001203
23994	ACVR2B	ACVR2B	93	3	3p22	NC_000003	38470814	38499868	38485341	8	1	10862697	NM_001106
150402	ACVR1	ACVR1	90	2	2q23-q24	NC_000002	158418469	158500579	158459524	28	1	10862690	NM_001105
283349	ACVR2	ACVR2	92	2	2q22.2-q23.3	NC_000002	148436296	148519244	148477770	20	1	10862696	NM_001616

68879	BMP4	BMP4	652	14	14q22-q23	NC_000014	53486207	53493362	53489785	18	1	19528648	NM_001202
2534	BMPR1A	BMPR1A	657	10	10q22.3	NC_000010	88506376	88674925	88590651	26	1	41349436	NM_004329
480321	BMPR1B	BMPR1B	658	4	4q22-q24	NC_000004	96154159	96433254	96293707	16	0	4502430	NM_001203
23994	ACVR2B	ACVR2B	93	3	3p22	NC_000003	38470814	38499868	38485341	8	1	10862697	NM_001106
150402	ACVR1	ACVR1	90	2	2q23-q24	NC_000002	158418469	158500579	158459524	28	1	10862690	NM_001105
283349	ACVR2	ACVR2	92	2	2q22.2-q23.3	NC_000002	148436296	148519244	148477770	20	1	10862696	NM_001616

285671	BMP6	BMP6	654	6	6p24-p23	NC_000006	7672009	7826724	7749367	12	1	4809281	NM_001718
2534	BMPR1A	BMPR1A	657	10	10q22.3	NC_000010	88506376	88674925	88590651	26	1	41349436	NM_004329
480321	BMPR1B	BMPR1B	658	4	4q22-q24	NC_000004	96154159	96433254	96293707	16	0	4502430	NM_001203
23994	ACVR2B	ACVR2B	93	3	3p22	NC_000003	38470814	38499868	38485341	8	1	10862697	NM_001106
150402	ACVR1	ACVR1	90	2	2q23-q24	NC_000002	158418469	158500579	158459524	28	1	10862690	NM_001105
283349	ACVR2	ACVR2	92	2	2q22.2-q23.3	NC_000002	148436296	148519244	148477770	20	1	10862696	NM_001616

170195	BMP7	BMP7	655	20	20q13	NC_000020	55178962	55274708	55226835	21	1	4502426	NM_001719
2534	BMPR1A	BMPR1A	657	10	10q22.3	NC_000010	88506376	88674925	88590651	26	1	41349436	NM_004329
480321	BMPR1B	BMPR1B	658	4	4q22-q24	NC_000004	96154159	96433254	96293707	16	0	4502430	NM_001203
23994	ACVR2B	ACVR2B	93	3	3p22	NC_000003	38470814	38499868	38485341	8	1	10862697	NM_001106
150402	ACVR1	ACVR1	90	2	2q23-q24	NC_000002	158418469	158500579	158459524	28	1	10862690	NM_001105
283349	ACVR2	ACVR2	92	2	2q22.2-q23.3	NC_000002	148436296	148519244	148477770	20	1	10862696	NM_001616

534309	BMP8B	BMP8B	656	1	1p35-p32	NC_000001	39892996	39923389	39908193	14	0	50962825	NM_001720
2534	BMPR1A	BMPR1A	657	10	10q22.3	NC_000010	88506376	88674925	88590651	26	1	41349436	NM_004329
480321	BMPR1B	BMPR1B	658	4	4q22-q24	NC_000004	96154159	96433254	96293707	16	0	4502430	NM_001203
23994	ACVR2B	ACVR2B	93	3	3p22	NC_000003	38470814	38499868	38485341	8	1	10862697	NM_001106
150402	ACVR1	ACVR1	90	2	2q23-q24	NC_000002	158418469	158500579	158459524	28	1	10862690	NM_001105
283349	ACVR2	ACVR2	92	2	2q22.2-q23.3	NC_000002	148436296	148519244	148477770	20	1	10862696	NM_001616

158317	BMP10	BMP10	27302	2	2p13.3	NC_000002	69004264	69010300	69007282	1	0	7656927	NM_014482
2534	BMPR1A	BMPR1A	657	10	10q22.3	NC_000010	88506376	88674925	88590651	26	1	41349436	NM_004329
480321	BMPR1B	BMPR1B	658	4	4q22-q24	NC_000004	96154159	96433254	96293707	16	0	4502430	NM_001203
23994	ACVR2B	ACVR2B	93	3	3p22	NC_000003	38470814	38499868	38485341	8	1	10862697	NM_001106
150402	ACVR1	ACVR1	90	2	2q23-q24	NC_000002	158418469	158500579	158459524	28	1	10862690	NM_001105
283349	ACVR2	ACVR2	92	2	2q22.2-q23.3	NC_000002	148436296	148519244	148477770	20	1	10862696	NM_001616

532692	BMP15	BMP15	9210	X	Xp11.2	NC_000023	50486820	50492643	50489732	0	0	4885096	NM_005448
2534	BMPR1A	BMPR1A	657	10	10q22.3	NC_000010	88506376	88674925	88590651	26	1	41349436	NM_004329
480321	BMPR1B	BMPR1B	658	4	4q22-q24	NC_000004	96154159	96433254	96293707	16	0	4502430	NM_001203
23994	ACVR2B	ACVR2B	93	3	3p22	NC_000003	38470814	38499868	38485341	8	1	10862697	NM_001106
150402	ACVR1	ACVR1	90	2	2q23-q24	NC_000002	158418469	158500579	158459524	28	1	10862690	NM_001105
283349	ACVR2	ACVR2	92	2	2q22.2-q23.3	NC_000002	148436296	148519244	148477770	20	1	10862696	NM_001616

28792	INHBA	INHBA	3624	7	7p15-p13	NC_000007	41502036	41513299	41507668	21	1	4504698	NM_002192
371974	ACVR1B	ACVR1B	91	12	12q13	NC_000012	50631753	50677127	50654440	27	1	33598913	NM_004302
23994	ACVR2B	ACVR2B	93	3	3p22	NC_000003	38470814	38499868	38485341	8	1	10862697	NM_001106
150402	ACVR1	ACVR1	90	2	2q23-q24	NC_000002	158418469	158500579	158459524	28	1	10862690	NM_001105
283349	ACVR2	ACVR2	92	2	2q22.2-q23.3	NC_000002	148436296	148519244	148477770	20	1	10862696	NM_001616

1735	INHBB	INHBB	3625	2	2cen-q13	NC_000002	120819229	120825204	120822217	14	0	9257224	NM_002193
371974	ACVR1B	ACVR1B	91	12	12q13	NC_000012	50631753	50677127	50654440	27	1	33598913	NM_004302
23994	ACVR2B	ACVR2B	93	3	3p22	NC_000003	38470814	38499868	38485341	8	1	10862697	NM_001106
150402	ACVR1	ACVR1	90	2	2q23-q24	NC_000002	158418469	158500579	158459524	28	1	10862690	NM_001105
283349	ACVR2	ACVR2	92	2	2q22.2-q23.3	NC_000002	148436296	148519244	148477770	20	1	10862696	NM_001616

407506	INHA	INHA	3623	2	2q33-q36	NC_000002	220262459	220265932	220264196	11	1	9257223	NM_002191
371974	ACVR1B	ACVR1B	91	12	12q13	NC_000012	50631753	50677127	50654440	27	1	33598913	NM_004302
23994	ACVR2B	ACVR2B	93	3	3p22	NC_000003	38470814	38499868	38485341	8	1	10862697	NM_001106
150402	ACVR1	ACVR1	90	2	2q23-q24	NC_000002	158418469	158500579	158459524	28	1	10862690	NM_001105
283349	ACVR2	ACVR2	92	2	2q22.2-q23.3	NC_000002	148436296	148519244	148477770	20	1	10862696	NM_001616

112432	AMH	AMH	268	19	19p13.3	NC_000019	2200122	2203071	2201597	9	0	6138973	NM_000479
437877	AMHR2	AMHR2	269	12	12q13	NC_000012	52103908	52111579	52107744	7	1	10198655	NM_020547

494194	XCL1	XCL1	6375	1	1q23	NC_000001	165277514	165282973	165280244	7	0	4506852	NM_002995
248116	CCXCR1	XCR1	2829	3	3p21.3-p21.1; 3p21.3	NC_000003	46037442	46038443	46037943	1	0	4885338	NM_005283

80420	SCYD1	CX3CL1	6376	16	16q13	NC_000016	55963900	55976457	55970179	22	1	54111253	NM_002996
78913	CX3CR1	CX3CR1	1524	3	3p21; 3p21.3	NC_000003	39279991	39296526	39288259	12	1	19923135	NM_001337

247838	SCYA24	CCL24	6369	7	7q11.23	NC_000007	75085765	75087684	75086725	1	0	22165426	NM_002991
506190	CCR3	CCR3	1232	3	3p21.3	NC_000003	46258692	46283166	46270929	2	0	30581168	NM_001837

131342	SCYA26	CCL26	10344	7	7q11.23	NC_000007	75043493	75046225	75044859	6	0	51944958	NM_006072
506190	CCR3	CCR3	1232	3	3p21.3	NC_000003	46258692	46283166	46270929	2	0	30581168	NM_001837

75703	SCYA4	CCL4	6351	17	17q12	NC_000017	31455333	31457127	31456230	14	1	4506844	NM_002984
301921	CCR1	CCR1	1230	3	3p21	NC_000003	46218720	46224820	46221770	17	1	53759124	NM_001295
528317	CCBP2	CCBP2	1238	3	3p21.3	NC_000003	42825980	42883779	42854880	8	1	37577160	NM_001296

272493	CCL15	CCL15	6359	17	17q11.2	NC_000017	31348777	31353125	31350951	18	0	34335181	NM_004167
506190	CCR3	CCR3	1232	3	3p21.3	NC_000003	46258692	46283166	46270929	2	0	30581168	NM_001837

72918	SCYA1	CCL1	6346	17	17q12	NC_000017	29711512	29714365	29712939	1	0	4506832	NM_002981
113222	CCR8	CCR8	1237	3	3p22	NC_000003	39346219	39351077	39348648	1	0	13929430	NM_005201

57907	SCYA21	CCL21	6366	9	9p13	NC_000009	34699002	34700147	34699575	19	1	22165425	NM_002989
1652	CCR7	CCR7	1236	17	17q12-q21.2	NC_000017	35963550	35975250	35969400	15	0	30795213	NM_001838
198252	GPR9	CXCR3	2833	X	Xq13	NC_000023	70618788	70621388	70620088	3	0	4504098	NM_001504

489044	CCL5	CCL5	6352	17	17q11.2-q12	NC_000017	31222611	31231490	31227051	19	0	22538813	NM_002985
183	FY	FY	2532	1	1q21-q22	NC_000001	155987583	155989363	155988473	20	0	42822886	NM_002036
54443	CCR5	CCR5	1234	3	3p21	NC_000003	46386637	46392695	46389666	6	0	4502638	NM_000579
528317	CCBP2	CCBP2	1238	3	3p21.3	NC_000003	42825980	42883779	42854880	8	1	37577160	NM_001296

225948	SCYA27	CCL27	10850	9	9p13	NC_000009	34651894	34652689	34652292	12	1	22165428	NM_006664
278446	GPR2	GPR2	2826	17	17q21.1-q21.3	NC_000017	38084961	38087371	38086166	4	0	7705315	NM_016602

414629	CCL13	CCL13	6357	17	17q11.2	NC_000017	29707584	29709742	29708663	6	1	22538799	NM_005408
54443	CCR5	CCR5	1234	3	3p21	NC_000003	46386637	46392695	46389666	6	0	4502638	NM_000579
528317	CCBP2	CCBP2	1238	3	3p21.3	NC_000003	42825980	42883779	42854880	8	1	37577160	NM_001296

66742	SCYA17	CCL17	6361	16	16q13	NC_000016	55996180	56007475	56001828	4	0	22538801	NM_002987
184926	CCR4	CCR4	1233	3	3p24	NC_000003	32968056	32971404	32969730	1	0	48762930	NM_005508
113222	CCR8	CCR8	1237	3	3p22	NC_000003	39346219	39351077	39348648	1	0	13929430	NM_005201

75498	SCYA20	CCL20	6364	2	2q33-q37	NC_000002	228504075	228507755	228505915	12	0	4759075	NM_004591
46468	CCR6	CCR6	1235	6	6q27	NC_000006	167506668	167523040	167514854	6	0	37187859	NM_004367

50002	SCYA19	CCL19	6363	9	9p13	NC_000009	34679567	34681274	34680421	14	0	22165424	NM_006274
1652	CCR7	CCR7	1236	17	17q12-q21.2	NC_000017	35963550	35975250	35969400	15	0	30795213	NM_001838

310511	CCL25	CCL25	6370	19	19p13.2	NC_000019	8023934	8033547	8028741	5	0	22538795	NM_005624
225946	CCR9	CCR9	10803	3	3p21.3	NC_000003	45903023	45919671	45911347	2	0	14043043	NM_006641

534370	CCL22	CCL22	6367	16	16q13	NC_000016	55950219	55957602	55953911	6	0	22538803	NM_002990
184926	CCR4	CCR4	1233	3	3p24	NC_000003	32968056	32971404	32969730	1	0	48762930	NM_005508

624	IL8	IL8	3576	4	4q13-q21	NC_000004	74971310	74974468	74972889	25	1	28610153	NM_000584
183	FY	FY	2532	1	1q21-q22	NC_000001	155987583	155989363	155988473	20	0	42822886	NM_002036
846	IL8RB	IL8RB	3579	2	2q35	NC_000002	218816252	218827481	218821867	8	1	29171680	NM_001557

77367	MIG	CXCL9	4283	4	4q21	NC_000004	77279802	77285820	77282811	19	1	4505186	NM_002416
198252	GPR9	CXCR3	2833	X	Xq13	NC_000023	70618788	70621388	70620088	3	0	4504098	NM_001504

436042	CXCL12	CXCL12	6387	10	10q11.1	NC_000010	44185613	44200551	44193082	28	1	40316922	NM_000609
421986	CXCR4	CXCR4	7852	2	2q21	NC_000002	136705639	136709450	136707545	28	1	4503174	NM_003467

103982	SCYB11	CXCL11	6373	4	4q21.2	NC_000004	77312021	77314412	77313217	8	0	14790145	NM_005409
198252	GPR9	CXCR3	2833	X	Xq13	NC_000023	70618788	70621388	70620088	3	0	4504098	NM_001504

89714	SCYB5	CXCL5	6374	4	4q12-q13	NC_000004	75226395	75229451	75227923	10	0	41872613	NM_002994
194778	IL8RA	IL8RA	3577	2	2q35	NC_000002	218853076	218857222	218855149	6	0	29171679	NM_000634

413924	CXCL10	CXCL10	3627	4	4q21	NC_000004	77299452	77301829	77300641	18	1	4504700	NM_001565
198252	GPR9	CXCR3	2833	X	Xq13	NC_000023	70618788	70621388	70620088	3	0	4504098	NM_001504

89690	GRO3	CXCL3	2921	4	4q21	NC_000004	75267349	75269440	75268395	10	0	54144649	NM_002090
846	IL8RB	IL8RB	3579	2	2q35	NC_000002	218816252	218827481	218821867	8	1	29171680	NM_001557

100431	SCYB13	CXCL13	10563	4	4q21	NC_000004	78884157	78890165	78887161	14	0	5453576	NM_006419
113916	BLR1	BLR1	643	11	11q23.3	NC_000011	118259777	118272181	118265979	12	0	14589867	NM_001716

433923	TF	TF	7018	3	3q22.1	NC_000003	134947933	134980333	134964133	23	1	21536430	NM_001063
185726	TFRC	TFRC	7037	3	3q29	NC_000003	197264660	197297251	197280956	31	1	4507456	NM_003234

110675	APOE	APOE	348	19	19q13.2	NC_000019	50100902	50104489	50102696	28	1	48762938	NM_000041
213289	LDLR	LDLR	3949	19	19p13.3	NC_000019	11061132	11105490	11083311	30	1	8051613	NM_000527
