# Supplementary material for: Unusual linkage patterns of ligands and their cognate receptors indicate a novel reason for non-random gene order in the human genome
Source: BMC Evol Biol. 2005 Nov 8;5:62. doi: 10.1186/1471-2148-5-62 (PMC1309615; doi:10.1186/1471-2148-5-62)
Supplement: Additional file 3 — Supplement 3: The set of ligand-receptor pairs on the same chromosome in the data set given in supplement 2 (Blast score purged alone). Annotation as for figure 1 in the table. Note: In the above three data sets the final two ligand-receptor pairs are those nominated by Cooper. [file 1471-2148-5-62-S3.xls]

Class	Gene	Unigene #	Cytog.	Distance (Mb)
Ligand	DLL1	368657	6q27	
Receptor	NOTCH4	436100	6p21.3	138.23

Ligand	DLL3	127792	19q13	
Receptor	NOTCH3	8546	19p13.2-p13.1	29.53

Ligand	EFNA1	399713	1q21-q22	
Receptor	EPHA8	283613	1p36.12	129.26

Ligand	EFNA3	37054	1q21-q22	
Receptor	EPHA8	283613	1p36.12	129.21

Ligand	EFNA4	449913	1q21-q22	
Receptor	EPHA8	283613	1p36.12	129.2

Ligand	TNFSF4	181097	1q25	
Receptor	TNFRSF4	129780	1p36	168.71

Ligand	TNFSF18	248197	1q23	
Receptor	TNFRSF18	212680	1p36.3	168.57

Ligand	IL1A	1722	2q14	
Receptor	IL1R1	82112	2q12	11.01
Receptor	IL1R2	25333	2q12-q22	11.17

Ligand	IL1B	126256	2q14	
Receptor	IL1R1	82112	2q12	11.07
Receptor	IL1R2	25333	2q12-q22	11.22

Ligand	IL1RN	81134	2q14.2	
Receptor	IL1R1	82112	2q12	11.36
Receptor	IL1R2	25333	2q12-q22	11.51

Ligand	HGF	396530	7q21.1	
Receptor	MET	419124	7q31	34.96

Ligand	MST1	349110	3p21	
Receptor	MST1R	2942	3p21.3	0.21

Ligand	FGF1	278954	5q31	
Receptor	FGFR4	165950	5q35.1-qter	34.45

Ligand	FGF2	422889	4q26-q27	
Receptor	FGFR3	1420	4p16.3	122.37

Ligand	FGF5	37055	4q21	
Receptor	FGFR3	1420	4p16.3	79.79

Ligand	FGF8	57710	10q24	
Receptor	FGFR2	404081	10q26	19.77

Ligand	FGF10	248049	5p13-p12	
Receptor	FGFR4	165950	5q35.1-qter	132.07

Ligand	FGF17	248192	8p21	
Receptor	FGFR1	748	8p11.2-p11.1	16.46

Ligand	FGF18	87191	5q34	
Receptor	FGFR4	165950	5q35.1-qter	5.65

Ligand	VEGFC	79141	4q34.1-q34.3	
Receptor	KDR	12337	4q11-q12	122.23

Ligand	PTN	44	7q33-q34	
Receptor	PTPRZ1	78867	7q31.3	15.23

Ligand	TGFB2	169300	1q41	
Receptor	TGFBR3	342874	1p33-p32	122.99

Ligand	BMP3	121507	4p14-q21	
Receptor	BMPR1B	480321	4q22-q24	13.97

Ligand	BMP10	158317	2p13.3	
Receptor	ACVR1	150402	2q23-q24	89.45
Receptor	ACVR2	283349	2q22.2-q23.3	79.47

Ligand	INHBB	1735	2cen-q13	
Receptor	ACVR1	150402	2q23-q24	37.64
Receptor	ACVR2	283349	2q22.2-q23.3	27.66

Ligand	INHA	407506	2q33-q36	
Receptor	ACVR1	150402	2q23-q24	61.8
Receptor	ACVR2	283349	2q22.2-q23.3	71.79

Ligand	TF	433923	3q22.1	
Receptor	TFRC	185726	3q29	62.32

Ligand	APOE	110675	19q13.2	
Receptor	LDLR	213289	19p13.3	39.02
